# Supplementary material for: Long Mu Qing Xin mixture improves behavioral performance in spontaneously hypertensive rats (SHR/NCrl) by upregulating catecholamine neurotransmitters in prefrontal cortex and striatum via DRD1/cAMP/PKA-CREB signaling pathway
Source: Front Pharmacol. 2024 Jul 4;15:1387359. doi: 10.3389/fphar.2024.1387359 (PMC11254830; doi:10.3389/fphar.2024.1387359)
Supplement: Supplementary file 1 [file Table2.XLSX]

## Sheet: PKA
Average optical density（AOD）=SUM IOD/SUM Area PKA
PFC
Groups	NO.	Slice 1				Slice 2				Slice 3				Slice 4				Slice 5				Final AOD	Mean of mean IOD	Mean SUM IOD	Mean SUM Area
		SUM Area	SUM IOD	Mean IOD	AOD=SUM IOD/SUM Area=Density (mean)	SUM Area	SUM IOD	Mean IOD	AOD=SUM IOD/SUM Area	SUM Area	SUM IOD	Mean IOD	AOD=SUM IOD/SUM Area	SUM Area	SUM IOD	Mean IOD	AOD=SUM IOD/SUM Area	SUM Area	SUM IOD	Mean IOD	AOD=SUM IOD/SUM Area
WKY	K61	6075	2247.82	6.75022	0.370012	6537	2161.38	9.23668	0.330639	6984	3003.59	12.6734	0.430067	9662	4183.22	7.55094	0.432956	3940	1601.26	6.2306	0.406412	0.394017	8.48836	2639.46	6639.6
	K65	27668	11054.8	15.9061	0.39955	18012	6345.15	9.68725	0.352273	69292	19594.4	11.5943	0.28278	25197	8398.13	13.1016	0.333299	30039	12551.3	12.7553	0.417832	0.357147	12.6089	11588.7	34041.6
	K67	27463	7695.3	6.46664	0.280206	15398	6329.54	14.0345	0.411063	10250	4148.14	8.00799	0.404696	25082	8071.64	5.59366	0.32181	10298	5324.53	6.84386	0.517045	0.386964	8.18932	6313.83	17698.2
	K69	176401	41377.9	18.2201	0.234567	13293	5419.22	15.3085	0.407675	77525	18369.5	8.54794	0.23695	43168	15229.3	10.3319	0.352791	10933	4132.84	7.40653	0.378016	0.322	11.963	16905.8	64264
SHR	MX1	4910	1065.44	4.5338	0.216995	3560	765.736	4.35077	0.215094	5130	1074.44	5.16559	0.209443	3345	642.734	4.69149	0.192148	5498	1007.81	3.78877	0.183306	0.203397	4.50609	911.234	4488.6
	MX5	10713	1960.03	3.21316	0.182958	5816	1022.3	3.07921	0.175773	1722	287.289	2.19304	0.166834	13484	3023.5	4.53298	0.224228	16532	3408.45	4.18215	0.206173	0.191193	3.44011	1940.31	9653.4
	MX18	7031	73.2802	0.320001	0.0104224	1964	474.256	4.23443	0.241475	1506	262.971	4.61352	0.174615	147	18.327	1.66609	0.124674	1139	374.787	5.59383	0.329049	0.176047	3.28558	240.724	2357.4
	MX21	12859	3499.96	5.43472	0.27218	7247	1647.58	3.46129	0.227346	3781	932.545	4.48339	0.24664	7338	1620.95	4.46544	0.220899	2492	564.036	2.95307	0.226339	0.238681	4.15958	1653.01	6743.4
MPH	Z23	30837	11292.9	12.1691	0.366214	15773	4357.32	8.26816	0.276252	14679	4824.66	9.68806	0.328677	8173	2749.86	9.29006	0.336456	5527	1897.55	7.41232	0.343325	0.330185	9.36555	5024.47	14997.8
	Z46	16627	5364.93	9.77219	0.322664	7546	2245.25	6.8038	0.297542	17135	6012.42	9.85642	0.350885	2260	722.381	6.22742	0.319638	541	209.031	6.14798	0.386379	0.335422	7.76156	2910.8	8821.8
	Z47	12515	4180.04	8.19615	0.334002	8704	2973.68	8.44795	0.341645	4715	1958.29	8.51431	0.415332	7510	2773.55	9.33856	0.369315	7603	3180.2	12.1382	0.418283	0.375715	9.32703	3013.15	8209.4
	Z56	1709	619.182	6.01147	0.362306	2976	991.766	6.61177	0.333255	2542	857.52	6.69937	0.337341	613	219.3	5.77104	0.357748	1125	371.343	6.18905	0.330082	0.344146	6.25654	611.822	1793
LMQXM-LD	L7	5968	1946.87	11.7282	0.326219	1535	642.757	8.68591	0.418734	1152	329.385	5.14665	0.285925	3236	854.565	5.47798	0.264081	5039	1372.65	7.62581	0.272404	0.313473	7.7329	1029.25	3386
	L9	1170	566.579	8.71661	0.484256	2568	917.653	7.77672	0.357342	10522	4315.2	11.9204	0.410112	4373	2001.87	9.57832	0.457779	7698	3724.07	12.4551	0.483771	0.438652	10.0894	2305.07	5266.2
	L10	3536	1158.35	6.73457	0.327587	1078	468.609	7.20937	0.434703	9140	2803.57	10.783	0.306737	5573	2187.58	8.01312	0.392532	3525	1357.78	8.59352	0.385185	0.369349	8.26671	1595.18	4570.4
	L20	1788	769.561	9.74128	0.430403	8303	2718.7	5.94902	0.327436	2968	1062.03	6.51554	0.357828	3214	1147.04	5.76403	0.356889	2085	766.383	6.03451	0.36757	0.368025	6.80088	1292.74	3671.6
LMQXM-MD	M11	6589	2605.3	7.33887	0.395401	10327	4255.07	10.7181	0.412033	6106	2665.54	9.72825	0.436545	1869	822.865	8.22865	0.44027	2306	893.201	7.03308	0.387338	0.414317	8.60938	2248.39	5439.4
	M27	18959	6502.18	15.0863	0.34296	6525	2278.92	7.88554	0.34926	11572	3945.72	8.30678	0.340971	6145	2227.83	9.28263	0.362544	3534	1369.47	9.85228	0.387512	0.356649	10.0827	3264.82	9347
	M36	3305	1277.12	7.69351	0.386422	5483	2356.3	17.1992	0.429746	9462	4178.41	12.4357	0.441599	7773	2930.67	8.98978	0.377032	7459	2412.03	8.77101	0.323371	0.391634	11.0179	2630.9	6696.4
	M58	5765	2334.69	8.77702	0.404976	8466	3346.22	13.6581	0.395255	2423	1004.44	8.16619	0.414545	12703	5702.14	15.125	0.448881	8486	3076.34	10.8705	0.36252	0.405235	11.3194	3092.77	7568.6
LMQXM-HD	H34	8749	3343.09	11.8549	0.382112	1869	754.488	7.47018	0.403685	1427	666.031	7.56853	0.466735	4211	1277.06	5.12874	0.303267	1819	757.64	7.5764	0.416514	0.394463	7.91976	1359.66	3615
	H41	8093	2445.68	6.19159	0.302197	8861	2902.61	7.65861	0.327572	5733	1964.12	8.1162	0.342599	2375	852.883	7.04862	0.359108	2039	926.21	10.0675	0.454247	0.357145	7.8165	1818.3	5420.2
	H48	4033	775.469	2.9263	0.192281	3320	1252.1	7.72899	0.377137	10564	3965.68	10.3273	0.375395	11418	4268.09	9.6782	0.373803	5842	2316.65	10.7751	0.396551	0.343033	8.28718	2515.6	7035.4
	H53	7478	2316.65	6.91385	0.309795	12661	4163.01	7.18999	0.328805	5243	2161.66	9.0826	0.412294	2804	1073.08	6.92311	0.382697	3025	1273.8	8.21807	0.421091	0.370937	7.66552	2197.64	6242.2
纹状体
Groups	NO.	Slice 1				Slice 2				Slice 3				Slice 4				Slice 5				Final AOD	Mean of mean IOD	平均 SUM IOD	平均SUM Area
		SUM Area	SUM IOD	Mean IOD	AOD=SUM IOD/SUM Area=Density (mean)	SUM Area	SUM IOD	Mean IOD	AOD=SUM IOD/SUM Area	SUM Area	SUM IOD	Mean IOD	AOD=SUM IOD/SUM Area	SUM Area	SUM IOD	Mean IOD	AOD=SUM IOD/SUM Area	SUM Area	SUM IOD	Mean IOD	AOD=SUM IOD/SUM Area
WKY	K61	1402	429.724	7.53902	0.306508	2193	728.605	11.7517	0.332241	1898	685.058	11.4176	0.360937	875	297.808	6.33633	0.340351	2869	870.142	7.98295	0.303291	0.328666	9.00553	602.267	1847.4
	K65	10868	2929.68	16.0092	0.269569	10521	2384.63	10.9891	0.226654	6009	1504.35	10.029	0.250349	3553	1008.15	18.3301	0.283747	8403	2283.35	7.92828	0.27173	0.26041	12.6571	2022.03	7870.8
	K67	5858	2362.1	21.6706	0.403226	5292	2249.2	23.4292	0.42502	8811	4068.17	29.0583	0.461714	4530	1583.42	14.3947	0.34954	3848	1365.1	15.5125	0.354757	0.398851	20.8131	2325.6	5667.8
	K69	2590	867.221	8.33867	0.334834	2972	981.965	11.9752	0.330406	1370	490.905	10.6718	0.358325	3066	1178.39	13.5448	0.384343	4460	1359.11	12.2443	0.304734	0.342528	11.3549	975.52	2891.6
SHR	MX1	2107	598.375	6.16882	0.283994	101	27.125	3.875	0.268565	1168	345.853	6.40469	0.296107	2576	881.272	11.2984	0.342109	3385	1154.76	10.9977	0.34114	0.306383	7.74891	601.477	1867.4
	MX5	75	14.8956	2.48259	0.198607	737	234.102	5.44423	0.317642	48	9.92908	3.30969	0.206856	774	208.557	4.96565	0.269454	3600	797.776	5.42704	0.221604	0.242833	4.32584	253.052	1046.8
	MX18	12	0.850965	0.850965	0.0709138	225	53.5153	3.82252	0.237846	191	27.9018	2.14629	0.146083	43	9.7644	2.4411	0.227079	2727	681.938	4.83644	0.250069	0.186398	2.81946	154.794	639.6
	MX21	707	175.222	5.47569	0.247839	395	131.895	6.94184	0.333911	534	163.763	7.12012	0.306672	50	11.5866	3.8622	0.231732	178	34.6606	2.31071	0.194723	0.262975	5.14211	103.425	372.8
MPH	Z23	8130	2912.5	13.6098	0.358241	12316	4571.47	19.6201	0.371182	10118	4310.03	26.2807	0.425977	5466	2243.06	19.8501	0.410367	2712	991.15	10.5441	0.365468	0.386247	17.981	3005.64	7748.4
	Z46	7799	2694.69	9.29205	0.345518	7755	2693.35	10.359	0.347305	1742	600.977	11.3392	0.344993	3611	1055.96	6.43876	0.292428	3118	1112.57	12.9369	0.356821	0.337413	10.0732	1631.51	4805
	Z47	3619	1248.58	9.24878	0.345008	3870	1389.28	9.32399	0.358986	2868	1011.31	9.45148	0.352618	3560	1021.86	6.46749	0.28704	3679	1310.13	15.0589	0.35611	0.339952	9.91014	1196.23	3519.2
	Z56	1926	701.736	16.3194	0.364349	5242	1687.82	12.0559	0.321981	4333	1818.99	23.6232	0.419799	4412	1753.82	22.2002	0.39751	3310	1335.25	11.2206	0.403398	0.381407	17.0839	1459.52	3844.6
LMQXM-LD	L7	4747	1432.02	26.0368	0.301669	813	279.985	5.48991	0.344385	2687	1007.05	8.91192	0.374785	1204	454.499	17.4807	0.377491	1881	703.66	11.5354	0.374088	0.354484	13.891	775.443	2266.4
	L9	1109	372.202	8.27115	0.335619	1330	532.747	11.0989	0.400562	7622	2016.87	8.19864	0.264611	3354	975.14	7.22326	0.290739	1409	646.599	13.4708	0.458906	0.350087	9.65255	908.71	2964.8
	L10	2225	681.438	12.3898	0.306264	1257	436.798	11.4947	0.347493	1378	400.26	7.1475	0.290464	2823	739.012	8.90376	0.261782	1447	488.968	10.866	0.337919	0.308784	10.1603	549.295	1826
	L20	2917	993.393	10.7978	0.340553	2170	640.78	5.87872	0.29529	1520	516.226	6.97602	0.339622	2711	770.002	7.47575	0.284029	2867	783.895	6.07671	0.27342	0.306583	7.44099	740.859	2437
LMQXM-MD	M11	17681	7345.05	29.147	0.41542	9918	4727.07	30.6953	0.476615	6473	3137.52	43.5766	0.484708	8401	4091.43	25.5714	0.487016	6958	3427.81	22.8521	0.492643	0.471281	30.3685	4545.77	9886.2
	M27	1626	532.187	6.65234	0.327298	1060	398.691	7.24892	0.376123	2378	752.137	7.02932	0.31629	608	209.211	14.9436	0.344096	1700	620.938	6.8235	0.365258	0.345813	8.53954	502.633	1474.4
	M36	934	299.665	21.4046	0.32084	598	225.5	10.25	0.377089	967	328.435	6.56871	0.339644	1593	453.224	5.27005	0.28451	3519	1378.94	9.13208	0.391857	0.342788	10.5251	537.154	1522.2
	M58	9452	4611.94	28.6456	0.487933	6673	2714.56	18.7211	0.406798	4827	2019.34	17.7135	0.418343	4270	1468.12	8.95197	0.343823	3090	1210.13	10.7091	0.391627	0.409705	16.9483	2404.82	5662.4
LMQXM-HD	H34	1465	474.766	8.18562	0.324072	1822	711.625	9.48834	0.390574	12717	3875.18	13.2712	0.304724	4967	2097.85	19.2463	0.422358	5504	2002.35	20.6427	0.363798	0.361105	14.1668	1832.35	5295
	H41	4813	1823.72	14.0286	0.378915	4759	1531.44	11.344	0.321799	2522	856.796	13.3874	0.339729	2081	715.841	8.62459	0.343989	3029	1089.73	9.00604	0.359766	0.34884	11.2781	1203.51	3440.8
	H48	7239	2287.39	13.6969	0.315981	4341	1294.42	8.57229	0.298184	5485	2054.11	15.9233	0.374495	4919	2051.95	18.6541	0.417148	2106	909.738	15.4193	0.431974	0.367556	14.4532	1719.52	4818
	H53	2643	759.944	9.61955	0.287531	1476	502.534	10.0507	0.34047	2427	839.016	14.4658	0.345701	3376	982.128	11.9772	0.290915	821	337.84	14.0767	0.411499	0.335223	12.038	684.292	2148.6

## Sheet: p-CREB
Average optical density（AOD）=SUM IOD/SUM Area p-CREB
前额叶
Groups	NO.	Slice 1				Slice 2				Slice 3				Slice 4				Slice 5				Final AOD	Mean of mean IOD	Mean SUM IOD	Mean SUM Area
		SUM Area	SUM IOD	Mean IOD	AOD=SUM IOD/SUM Area=Density (mean)	SUM Area	SUM IOD	Mean IOD	AOD=SUM IOD/SUM Area	SUM Area	SUM IOD	Mean IOD	AOD=SUM IOD/SUM Area	SUM Area	SUM IOD	Mean IOD	AOD=SUM IOD/SUM Area	SUM Area	SUM IOD	Mean IOD	AOD=SUM IOD/SUM Area
WKY	K61	2091	1589.46	37.8444	0.760146	990	639.473	22.0508	0.645932	421	378.836	23.6773	0.899849	1018	631.316	19.7286	0.620153	2077	901.36	10.9922	0.433972	0.67201	22.8587	828.09	1319.4
	K65	1482	739.116	19.4504	0.498729	1357	689.088	17.2272	0.507802	3727	2516.52	41.9421	0.675214	1483	1134.55	40.5198	0.76504	2238	2100.71	44.696	0.938655	0.677088	32.7671	1436	2057.4
	K67	1072	648.86	36.0478	0.60528	991	554.96	15.856	0.56	956	621.375	22.192	0.649974	1604	950.987	26.4163	0.592884	649	389.181	22.893	0.599663	0.60156	24.681	633.073	1054.4
	K69	2951	2331.82	31.091	0.79018	4335	3097.72	28.9506	0.714583	2833	2039.58	26.8366	0.719937	2616	2117.06	29.0008	0.809273	4211	2972.43	32.3091	0.705874	0.747969	29.6376	2511.72	3389.2
SHR	MX1	294	214.848	23.872	0.730777	465	263.41	16.4631	0.566473	1045	605.614	17.3033	0.579535	2408	1043.95	26.0988	0.433534	336	120.768	10.064	0.359428	0.533949	18.7602	449.718	909.6
	MX5	448	215.477	13.4673	0.480975	807	300.152	11.1168	0.371936	1303	618.017	18.7278	0.474303	765	352.212	16.772	0.460408	545	296.718	18.5449	0.544436	0.466412	15.7257	356.515	773.6
	MX18	1866	1254.79	29.876	0.67245	2147	1247.25	23.0973	0.580928	2216	1205.32	30.9057	0.543919	2253	1357.3	41.1302	0.60244	1616	956.959	31.8986	0.592178	0.598383	31.3816	1204.33	2019.6
	MX21	1689	1030.02	35.518	0.609841	1865	655.365	11.7029	0.351402	553	271.576	13.5788	0.491095	523	300.567	14.3127	0.574699	2166	931.856	16.3484	0.43022	0.491451	18.2922	637.877	1359.2
MPH	Z23	852	796.832	26.5611	0.935249	3040	1981.57	34.1651	0.651834	312	249.076	27.6752	0.798322	442	353.852	39.3169	0.80057	1353	751.52	31.3134	0.555447	0.748284	31.8063	826.571	1199.8
	Z46	3756	2101	26.595	0.559372	1151	715.764	31.1202	0.621863	1406	949.129	41.2665	0.675056	2086	1437.16	37.8199	0.688953	1309	787.046	27.1395	0.601257	0.6293	32.7882	1198.02	1941.6
	Z47	445	234.014	19.5012	0.525874	140	96.2468	32.0823	0.687477	705	368.275	18.4137	0.522376	937	463.41	27.2594	0.494568	349	212.782	14.1855	0.609692	0.567997	22.2884	274.946	515.2
	Z56	530	362.257	22.6411	0.683504	1181	592.542	21.1622	0.501729	1772	1081.58	30.044	0.610375	988	676.041	27.0416	0.684252	1486	653.848	18.1624	0.440005	0.583973	23.8103	673.254	1191.4
LMQXM-LD	L7	1474	949.774	22.6137	0.644351	2199	1075.4	15.8147	0.489042	878	506.578	18.0921	0.576968	2729	1449.48	19.3265	0.531141	2753	1400.94	15.9198	0.508879	0.550076	18.3534	1076.44	2006.6
	L9	302	214.847	23.8719	0.711415	899	346.644	14.4435	0.385588	519	379.066	27.0761	0.730377	1036	675.266	24.1166	0.651801	1124	620.2	29.5333	0.551779	0.606192	23.8083	447.204	776
	L10	1528	916.084	17.9624	0.599532	1776	903.349	17.0443	0.508642	821	584.981	32.499	0.712523	1022	473.66	14.8019	0.463463	956	496.587	22.5722	0.519443	0.560721	20.9759	674.932	1220.6
	L20	285	170.805	28.4676	0.599317	732	387.6	22.8	0.529508	1208	744.446	23.2639	0.616263	582	374.209	23.3881	0.64297	819	332.014	7.72125	0.405389	0.558689	21.1282	401.815	725.2
LMQXM-MD	M11	5800	3494.75	19.7443	0.602543	6747	4824.17	32.8175	0.71501	2858	1747.36	32.3585	0.611392	1248	773.011	15.7757	0.6194	2216	1340.31	18.8776	0.604832	0.630635	23.9147	2435.92	3773.8
	M27	1052	763.812	36.372	0.726057	2322	1534.42	32.6473	0.660819	1551	1013.45	25.9858	0.653415	917	695.898	30.2564	0.758886	1601	1061.15	25.2654	0.662803	0.692396	30.1054	1013.75	1488.6
	M36	2955	2776.84	59.0818	0.939711	694	516.182	25.8091	0.743778	1233	1142.45	25.9649	0.926564	2978	2265.32	32.3617	0.760684	1332	952.057	34.002	0.714757	0.817099	35.4439	1530.57	1838.4
	M58	776	536.767	19.1702	0.69171	1623	1111	23.1459	0.684535	1563	987.209	22.9584	0.631612	2757	1551.72	23.16	0.56283	1951	1384.38	26.6228	0.709577	0.656053	23.0115	1114.22	1734
LMQXM-HD	H34	1999	755.039	23.595	0.377708	1150	397.86	11.0517	0.345965	1532	551.589	12.5361	0.360045	901	742.263	37.1132	0.823821	667	467.098	31.1399	0.700297	0.521567	23.0872	582.77	1249.8
	H41	1444	838.533	25.4101	0.580701	1734	1044.85	26.1211	0.602564	848	529.057	29.3921	0.623888	756	302.963	15.9454	0.400745	1555	886.184	24.6162	0.569893	0.555558	24.297	720.316	1267.4
	H48	311	186.866	18.6866	0.600855	723	501.59	22.7996	0.693763	818	458.808	16.9929	0.560889	755	745.71	82.8566	0.987695	828	501.742	27.8746	0.605969	0.689834	33.842	478.943	687
	H53	582	448.769	26.3982	0.771082	356	130.917	11.9015	0.367744	1732	697.702	13.954	0.40283	659	295.428	13.4285	0.448298	1037	542.333	20.859	0.522982	0.502587	17.3083	423.03	873.2
纹状体
Groups	NO.	Slice 1				Slice 2				Slice 3				Slice 4				Slice 5				Final AOD	Mean of mean IOD	Mean SUM IOD	Mean SUM Area
		SUM Area	SUM IOD	Mean IOD	AOD=SUM IOD/SUM Area=Density (mean)	SUM Area	SUM IOD	Mean IOD	AOD=SUM IOD/SUM Area	SUM Area	SUM IOD	Mean IOD	AOD=SUM IOD/SUM Area	SUM Area	SUM IOD	Mean IOD	AOD=SUM IOD/SUM Area	SUM Area	SUM IOD	Mean IOD	AOD=SUM IOD/SUM Area
WKY	K61	1685	968.196	20.1707	0.574597	5092	3548.59	40.3249	0.696895	2255	1013.32	19.1193	0.449366	685	399.969	24.9981	0.583896	1038	708.019	24.4144	0.682099	0.597371	25.8055	1327.62	2151
	K65	346	158.51	26.4183	0.458121	1042	439.657	25.8622	0.421936	372	175.657	19.5174	0.472196	556	275.486	34.4357	0.495478	505	266.289	26.6289	0.527305	0.475007	26.5725	263.12	564.2
	K67	5098	3647.39	23.8391	0.715455	3528	2808.99	31.2109	0.796198	1820	1362.84	25.714	0.748814	4650	3467.26	31.8098	0.745648	1919	1214.88	26.4104	0.633079	0.727839	27.7969	2500.27	3403
	K69	978	985.673	33.9887	1.00785	3007	2488.54	35.0499	0.827583	1862	1954.01	43.4225	1.04941	2376	2558.26	42.6376	1.07671	4663	3395.39	36.9064	0.728155	0.937941	38.401	2276.37	2577.2
SHR	MX1	2126	879.661	16.5974	0.413764	1069	417.148	20.8574	0.390222	1768	788.095	12.7112	0.445755	294	130.918	8.18235	0.445298	556	235.835	11.7917	0.424163	0.42384	14.028	490.331	1162.6
	MX5	497	113.556	5.16165	0.228483	336	183.997	18.3997	0.54761	758	300.875	13.0815	0.396932	423	252.558	16.8372	0.597065	531	250.758	13.931	0.472237	0.448466	13.4822	220.349	509
	MX18	1004	413.427	20.6713	0.41178	1168	517.634	24.6492	0.44318	1919	938.829	13.8063	0.489228	1271	460.338	10.0073	0.362186	1960	982.83	26.563	0.501444	0.441563	19.1394	662.612	1464.4
	MX21	313	111.687	12.4096	0.356827	1074	512.849	17.6845	0.477513	1422	583.457	13.8918	0.410308	549	291.092	14.5546	0.530222	1167	517.206	19.1558	0.443193	0.443613	15.5393	403.258	905
MPH	Z23	1076	673.913	24.0683	0.626313	423	324.047	32.4047	0.766068	1415	919.032	18.3806	0.649492	1327	1107.65	28.4012	0.8347	416	239.615	19.968	0.575999	0.690514	24.6446	652.851	931.4
	Z46	1444	923.737	23.6856	0.639707	1092	722.362	21.2459	0.661503	1290	832.76	25.2351	0.64555	1002	603.178	20.1059	0.601974	562	366.52	26.18	0.65217	0.640181	23.2905	689.711	1078
	Z47	327	307.381	30.7381	0.940004	881	576.642	28.8321	0.654531	724	476.156	26.4531	0.657674	434	233.785	14.6116	0.538675	591	405.139	33.7615	0.685514	0.69528	26.8793	399.821	591.4
	Z56	4595	3196.68	31.9668	0.695688	2899	2139.75	36.267	0.738101	1388	1157.81	32.1614	0.834158	374	378.585	27.0418	1.01226	522	375.914	25.0609	0.720141	0.80007	30.4996	1449.75	1955.6
LMQXM-LD	L7	2080	1173.42	18.0526	0.564144	2056	1014.78	16.6357	0.493569	1429	865.14	21.6285	0.605417	258	161.039	20.1299	0.624182	836	545.776	20.2139	0.652842	0.588031	19.3321	752.03	1331.8
	L9	398	377.109	26.9363	0.94751	562	512.213	46.5648	0.911411	571	478.506	29.9066	0.838014	1956	1359.15	28.9182	0.694864	4645	2766.24	29.4281	0.595531	0.797466	32.3508	1098.64	1626.4
	L10	830	615.737	36.2198	0.741851	614	342.308	24.4505	0.557504	420	230.258	25.5843	0.548234	1117	479.241	15.9747	0.429043	319	191.533	31.9222	0.600417	0.57541	26.8303	371.815	660
	L20	457	291.125	20.7947	0.637035	797	381.725	15.9052	0.478953	758	374.413	18.7207	0.493949	992	564.484	28.2242	0.569036	932	463.653	15.988	0.497482	0.535291	19.9266	415.08	787.2
LMQXM-MD	M11	876	368.976	26.3554	0.421206	497	269.799	26.9799	0.542855	2242	1014.64	40.5855	0.452559	241	123.824	15.478	0.513793	3183	1338.82	30.4276	0.420614	0.470206	27.9653	623.211	1407.8
	M27	722	578.477	28.9239	0.801215	1700	1324.76	35.8042	0.779268	2110	1586.33	38.6911	0.751817	1444	1270.82	31.7704	0.880067	2523	2073.94	26.9343	0.822015	0.806876	32.4248	1366.87	1699.8
	M36	926	823.974	30.5176	0.889821	1156	1023.76	31.023	0.885604	6916	5314.91	22.4258	0.768495	7430	5308.01	19.806	0.714402	5963	4707.16	26.7452	0.789395	0.809543	26.1035	3435.56	4478.2
	M58	684	545.242	23.7062	0.797137	1370	956.572	23.331	0.698228	1229	905.895	23.2281	0.737099	1720	1091.52	23.7287	0.634604	638	538.364	33.6477	0.84383	0.74218	25.5283	807.518	1128.2
LMQXM-HD	H34	595	414.881	27.6587	0.697279	1256	600.95	12.019	0.478463	5346	3784.98	44.5292	0.708003	2877	2551.01	43.2375	0.886692	1617	1359.43	36.7412	0.840709	0.722229	32.8371	1742.25	2338.2
	H41	11176	5819.26	20.9326	0.520693	1943	1634.83	36.3296	0.841397	1084	549.692	24.986	0.507096	3032	1520.86	22.0415	0.501604	2181	1116.92	18.0148	0.512112	0.57658	24.4609	2128.31	3883.2
	H48	1481	786.053	25.3566	0.530759	1298	835.186	26.0996	0.643441	738	480.187	22.866	0.650659	1036	593.681	19.151	0.573051	881	707.716	30.7703	0.80331	0.640244	24.8487	680.565	1086.8
	H53	2703	1718.99	26.8593	0.635958	1639	1321.92	34.7874	0.80654	5691	3580.07	27.539	0.629075	2273	1939.75	43.1055	0.853387	1053	635.347	23.5314	0.603368	0.705666	31.1645	1839.21	2671.8

## Sheet: BDNF
Average optical density（AOD）=SUM IOD/SUM Area BDNF
前额叶
Groups	NO.	Slice 1				Slice 2				Slice 3				Slice 4				Slice 5				Final AOD	Mean of mean IOD	Mean SUM IOD	Mean SUM Area
		SUM Area	SUM IOD	Mean IOD	AOD=SUM IOD/SUM Area=Density (mean)	SUM Area	SUM IOD	Mean IOD	AOD=SUM IOD/SUM Area	SUM Area	SUM IOD	Mean IOD	AOD=SUM IOD/SUM Area	SUM Area	SUM IOD	Mean IOD	AOD=SUM IOD/SUM Area	SUM Area	SUM IOD	Mean IOD	AOD=SUM IOD/SUM Area
WKY	K61	952	480.751	14.1397	0.504991	247	137.734	9.83812	0.557626	308	176.33	12.595	0.572501	509	319.26	18.78	0.62723	723	324.151	12.966	0.448342	0.542138	13.6638	287.645	547.8
	K65	2269	946.573	17.5291	0.417176	3078	1142.98	13.7709	0.371339	2481	1089.52	14.7232	0.439144	1189	574.042	15.1064	0.482794	3733	1480.19	13.7055	0.396516	0.421394	14.967	1046.66	2550
	K67	2307	1028.03	13.5268	0.445615	1589	829.931	17.2902	0.522298	2921	1444.95	16.9995	0.494678	1359	748.289	16.6286	0.550617	1134	580.879	12.6278	0.512239	0.505089	15.4146	926.417	1862
	K69	1611	741.284	16.8474	0.460139	1071	547.022	18.2341	0.510759	1227	607.452	23.3635	0.495071	1600	799.601	19.99	0.499751	2858	1201.37	22.6674	0.420355	0.477215	20.2205	779.347	1673.4
SHR	MX1	461	205.073	10.7933	0.444843	822	288.465	11.5386	0.350931	595	204.44	10.76	0.343597	273	107.165	13.3956	0.392544	707	292.343	17.1966	0.413497	0.389082	12.7368	219.497	571.6
	MX5	144	63.8122	7.97652	0.44314	993	365.337	8.30312	0.367913	648	224.332	7.23652	0.346192	353	154.195	11.0139	0.436814	268	101.71	8.47582	0.379514	0.394715	8.60119	181.877	481.2
	MX18	3690	783.498	6.63982	0.21233	1853	686.424	13.2005	0.370439	3552	1237.03	11.2458	0.348264	4696	1322.77	8.64557	0.281681	1468	491.711	6.55615	0.334953	0.309533	9.25755	904.288	3051.8
	MX21	2919	806.805	8.67533	0.276398	1176	404.821	10.9411	0.344235	2104	648.747	9.98072	0.30834	2554	978.211	12.2276	0.383012	1165	379.942	11.1748	0.326131	0.327623	10.5999	643.705	1983.6
MPH	Z23	1360	629.106	19.6596	0.462578	913	382.809	13.2003	0.419287	1249	526.699	15.0486	0.421697	2199	935.824	17.9966	0.425568	669	318.492	15.1663	0.476071	0.44104	16.2143	558.586	1278
	Z46	662	344.369	24.5978	0.520195	1112	515.997	19.8461	0.464026	1277	515.845	10.5274	0.40395	1129	590.565	19.6855	0.523087	816	364.267	11.3833	0.446405	0.471533	17.208	466.209	999.2
	Z47	1493	708.684	11.6178	0.474671	517	222.74	11.137	0.430831	937	372.349	16.925	0.397385	884	363.727	12.9903	0.411456	997	413.67	8.44224	0.414915	0.425851	12.2224	416.234	965.6
	Z56	2057	936.025	17.3338	0.455044	1398	657.81	21.927	0.470537	1170	564.76	23.5317	0.482701	832	415.636	19.7922	0.499563	622	317.362	13.7984	0.510229	0.483614	19.2766	578.319	1215.8
LMQXM-LD	L7	429	233.104	12.9502	0.543365	1238	465.702	10.5841	0.376173	1110	460.621	15.8835	0.414974	607	283.027	16.6487	0.466272	1062	420.659	11.3692	0.396101	0.439377	13.4871	372.622	889.2
	L9	1137	546.222	17.0694	0.480406	524	208.165	10.4083	0.397262	1130	415.157	14.3157	0.367395	613	236.418	10.279	0.385674	1743	826.503	21.7501	0.474184	0.420984	14.7645	446.493	1029.4
	L10	794	434.561	18.1067	0.547307	457	311.141	25.9284	0.680833	1234	606.197	20.2066	0.491246	1244	512.37	13.4834	0.411873	2008	821.045	16.4209	0.408887	0.508029	18.8292	537.063	1147.4
	L20	1077	450.587	12.5163	0.418372	510	198.111	7.0754	0.388453	1143	542.064	15.4875	0.474246	2267	985.559	17.9193	0.434742	954	597.714	27.1688	0.626535	0.46847	16.0335	554.807	1190.2
LMQXM-MD	M11	1003	519.983	17.3328	0.518427	585	281.989	14.8415	0.482033	941	480.179	20.0075	0.510286	973	460.277	13.5376	0.47305	709	348.639	15.8472	0.491734	0.495106	16.3133	418.214	842.2
	M27	919	444.149	18.5062	0.483296	265	153.401	17.0446	0.578872	398	200.341	10.0171	0.50337	792	401.981	18.2719	0.507552	354	181.521	13.9631	0.51277	0.517172	15.5606	276.279	545.6
	M36	1356	690.26	21.5706	0.509041	1345	778.999	20.5	0.579181	920	639.939	25.5976	0.695586	696	409.816	19.515	0.588816	684	499.296	29.3703	0.729964	0.620518	23.3107	603.662	1000.2
	M58	612	350.151	18.429	0.572142	1074	546.196	20.2295	0.508563	945	557.515	21.4429	0.589963	491	315.082	16.5833	0.641716	541	337.464	25.9587	0.623777	0.587232	20.5287	421.282	732.6
LMQXM-HD	H34	182	84.6353	8.46353	0.465029	512	272.295	16.0173	0.531825	980	456.569	21.7414	0.465887	735	355.798	13.1777	0.484079	1267	623.804	12.9959	0.492347	0.487834	14.4792	358.62	735.2
	H41	939	525.126	19.4491	0.55924	1879	942.124	22.4315	0.501397	927	446.017	14.8672	0.48114	1814	981.554	21.3381	0.541099	1989	890.137	14.5924	0.44753	0.506081	18.5357	756.992	1509.6
	H48	1031	533.862	21.3545	0.517809	931	370.089	10.2803	0.397518	714	446.466	21.2603	0.625302	627	319.256	19.9535	0.509181	1169	518.434	16.7237	0.443485	0.498659	17.9144	437.621	894.4
	H53	789	392.021	13.0674	0.496858	806	439.428	14.6476	0.545196	469	180.487	10.6169	0.384835	746	328.449	16.4225	0.440281	818	391.284	18.6326	0.478343	0.469102	14.6774	346.334	725.6
纹状体
Groups	NO.	Slice 1				Slice 2				Slice 3				Slice 4				Slice 5				Final AOD	Mean of mean IOD	Mean SUM IOD	Mean SUM Area
		SUM Area	SUM IOD	Mean IOD	AOD=SUM IOD/SUM Area=Density (mean)	SUM Area	SUM IOD	Mean IOD	AOD=SUM IOD/SUM Area	SUM Area	SUM IOD	Mean IOD	AOD=SUM IOD/SUM Area	SUM Area	SUM IOD	Mean IOD	AOD=SUM IOD/SUM Area	SUM Area	SUM IOD	Mean IOD	AOD=SUM IOD/SUM Area
WKY	K61	806	422.959	16.2677	0.524764	454	250.704	14.7473	0.552211	743	396.986	19.8493	0.534302	1136	638.462	27.7592	0.562026	282	142.392	12.9447	0.504936	0.535648	18.3136	370.301	684.2
	K65	1107	533.619	13.0151	0.482041	484	309.308	22.0935	0.639067	315	193.321	21.4802	0.613719	576	313.057	16.4767	0.543501	285	156.645	12.0496	0.54963	0.565592	17.023	301.19	553.4
	K67	1184	768.421	21.9549	0.649004	846	555.473	23.1447	0.656588	1539	910.452	17.1783	0.591587	1191	803.206	20.595	0.674397	1790	1297.9	22.3776	0.725086	0.659332	21.0501	867.091	1310
	K69	963	529.542	18.9122	0.549888	306	215.695	19.6087	0.704887	562	417.81	27.854	0.743434	560	312.724	15.6362	0.558436	656	457.336	19.0557	0.697159	0.650761	20.2134	386.622	609.4
SHR	MX1	2365	1447.07	29.532	0.611869	2162	1184.59	22.3507	0.547914	3202	1543.72	24.1207	0.482112	2479	1422.26	22.5755	0.573722	2978	1294.71	14.2276	0.434758	0.530075	22.5613	1378.47	2637.2
	MX5	559	100.729	6.29557	0.180195	337	156.233	10.4156	0.4636	1703	661.256	10.8403	0.388289	929	446.719	18.6133	0.48086	1091	471.617	12.0928	0.43228	0.389045	11.6515	367.311	923.8
	MX18	1563	580.491	12.3509	0.371395	848	419.676	17.4865	0.494902	1222	590.051	17.8803	0.482857	905	487.89	17.4246	0.539105	1149	568.989	20.321	0.495204	0.476692	17.0927	529.419	1137.4
	MX21	1764	675.905	15.0201	0.383166	1519	674.485	14.3507	0.444032	1097	554.271	14.2121	0.505261	865	294.228	6.84251	0.340148	778	310.538	8.17205	0.399149	0.414351	11.7195	501.885	1204.6
MPH	Z23	2502	1702.29	28.3714	0.68037	1454	1142.85	34.6319	0.786007	1846	1208.42	30.9852	0.654616	1144	864.421	24.6977	0.755613	785	622.657	27.072	0.793194	0.73396	29.1517	1108.13	1546.2
	Z46	1374	816.455	22.0663	0.594217	1328	754.229	23.5697	0.567944	1261	876.219	31.2935	0.694861	1296	756.923	21.6264	0.584046	1152	786.062	29.1134	0.682346	0.624683	25.5339	797.978	1282.2
	Z47	1169	851.062	29.347	0.728026	1758	954.827	27.2808	0.543133	1434	924.565	29.8247	0.644745	1307	981.621	30.6757	0.751049	774	541.092	20.8112	0.699085	0.673208	27.5879	850.633	1288.4
	Z56	1232	786.948	26.2316	0.638756	1107	751.679	23.49	0.679024	808	639.776	29.0807	0.791802	1029	681.888	26.2265	0.662671	1462	975.156	30.4736	0.667001	0.687851	27.1005	767.089	1127.6
LMQXM-LD	L7	1052	557.53	19.2252	0.529972	971	570.613	24.8093	0.587655	967	538.576	17.9525	0.556955	2205	1364.85	27.297	0.61898	1816	1065.76	26.6441	0.586874	0.576087	23.1856	819.467	1402.2
	L9	1986	1118.45	25.4193	0.563166	1401	707.545	20.8101	0.505029	895	524.918	21.8716	0.586501	1348	662.857	17.4436	0.491734	1336	688.958	21.5299	0.515687	0.532423	21.4149	740.545	1393.2
	L10	2542	1344.22	21.681	0.528805	1470	856.279	20.8849	0.582503	2269	1346.88	22.0801	0.593603	684	429.933	23.8852	0.628557	1553	1012.09	34.8995	0.651698	0.597033	24.6861	997.881	1703.6
	L20	1731	901.088	22.5272	0.520559	907	500.32	20.0128	0.55162	688	393.504	19.6752	0.571953	883	454.671	18.9446	0.514916	935	515.12	25.756	0.550931	0.541996	21.3832	552.94	1028.8
LMQXM-MD	M11	2398	1688.87	33.1151	0.704284	672	496.442	27.5801	0.738753	1038	766.472	36.4987	0.738412	1330	780.774	25.1862	0.587048	654	449.025	23.6329	0.686583	0.691016	29.2026	836.317	1218.4
	M27	1273	823.637	30.5051	0.647005	814	543.016	27.1508	0.667096	1101	691.469	23.8438	0.628037	1668	1119.92	19.6477	0.671415	1336	1101.77	44.0706	0.824675	0.687646	29.0436	855.962	1238.4
	M36	507	352.946	17.6473	0.696146	886	503.064	15.7207	0.567792	1008	568.688	19.6099	0.564174	1270	737.344	18.4336	0.580585	877	531.461	18.9808	0.605999	0.602939	18.0785	538.701	909.6
	M58	1459	892.449	18.9883	0.611685	698	485.14	15.1606	0.695044	1079	770.03	33.4796	0.713651	1311	841.027	20.0244	0.641515	902	587.938	20.2737	0.651816	0.662742	21.5853	715.317	1089.8
LMQXM-HD	H34	2056	1134.44	23.1518	0.551771	1830	1102.97	31.5134	0.602715	1800	1189.84	25.8661	0.661022	1047	752.376	32.712	0.718602	1514	1067.94	29.665	0.705376	0.647897	28.5817	1049.51	1649.4
	H41	1242	750.446	19.7486	0.604223	971	590.827	23.6331	0.608472	1383	838.564	24.6636	0.606337	1092	733.769	24.459	0.67195	998	593.918	17.9975	0.595108	0.617218	22.1004	701.505	1137.2
	H48	717	449.673	19.551	0.627159	2131	1089.11	20.5493	0.51108	1127	581.992	18.7739	0.516408	1098	691.949	23.065	0.63019	1921	1047.45	28.3094	0.545262	0.56602	22.0497	772.035	1398.8
	H53	1355	841.684	22.7482	0.621169	2039	1139.75	21.1065	0.558975	663	429.126	18.6576	0.647248	1100	555.909	21.3811	0.505372	1198	689.363	17.2341	0.575428	0.581639	20.2255	731.166	1271
