# Supplementary material for: Long Mu Qing Xin mixture improves behavioral performance in spontaneously hypertensive rats (SHR/NCrl) by upregulating catecholamine neurotransmitters in prefrontal cortex and striatum via DRD1/cAMP/PKA-CREB signaling pathway
Source: Front Pharmacol. 2024 Jul 4;15:1387359. doi: 10.3389/fphar.2024.1387359 (PMC11254830; doi:10.3389/fphar.2024.1387359)
Supplement: Supplementary file 4 [file DataSheet11.ZIP]

Archive with 15 entries (15 files):
- IHC Raw Image of PKA  in PFC (1)/H34  1-200 PKA_20.0x.tif
- IHC Raw Image of PKA  in PFC (1)/H34  1-200 PKA_20.0x-Q1.tif
- IHC Raw Image of PKA  in PFC (1)/H48  1-200 PKA_20.0x-Q4.tif
- IHC Raw Image of PKA  in PFC (1)/K61  1-200 PKA_20.0x.tif
- IHC Raw Image of PKA  in PFC (1)/K65  1-200 PKA_20.0x-Q1.tif
- IHC Raw Image of PKA  in PFC (1)/K69  1-200 PKA_20.0x-Q1.tif
- IHC Raw Image of PKA  in PFC (1)/L7  1-200 PKA_20.0x-Q1.tif
- IHC Raw Image of PKA  in PFC (1)/L9  1-200 PKA_20.0x-Q1.tif
- IHC Raw Image of PKA  in PFC (1)/M11  1-200 PKA_20.0x-Q4.tif
- IHC Raw Image of PKA  in PFC (1)/M27  1-200 PKA_20.0x-Q1.tif
- IHC Raw Image of PKA  in PFC (1)/MX1  1-200 PKA_20.0x.tif
- IHC Raw Image of PKA  in PFC (1)/MX18  1-200 PKA_20.0x-Q1.tif
- IHC Raw Image of PKA  in PFC (1)/MX21  1-200 PKA_20.0x-Q1.tif
- IHC Raw Image of PKA  in PFC (1)/Z23  1-200 PKA_20.0x-Q3.tif
- IHC Raw Image of PKA  in PFC (1)/Z46  1-200 PKA_20.0x.tif
