# Supplementary material for: Long Mu Qing Xin mixture improves behavioral performance in spontaneously hypertensive rats (SHR/NCrl) by upregulating catecholamine neurotransmitters in prefrontal cortex and striatum via DRD1/cAMP/PKA-CREB signaling pathway
Source: Front Pharmacol. 2024 Jul 4;15:1387359. doi: 10.3389/fphar.2024.1387359 (PMC11254830; doi:10.3389/fphar.2024.1387359)
Supplement: Supplementary file 5 [file Table3.XLSX]

## Sheet: PFC
		Gray value							Target protein/GAPDH
Groups	NO.	DRD1	Gαs	Gαolf	PKA	p-CREB	BDNF	GAPDH	DRD1/GAPDH	Gαs/GAPDH	Gαolf/GAPDH	PKA/GAPDH	p-CREB/GAPDH	BDNF/GAPDH
WKY	K63	1598.09	1668.83	728.48	1478.3	457.3	576.8	1895.4	0.843141	0.880463	0.384341	0.779941	0.241268	0.304316
	K68	2166.8	1487.5	1281.3	2092	401.71	775.44	2166.2	1.00028	0.686686	0.591497	0.965746	0.185445	0.357972
	K71	1873.4	2102.9	950.08	2040	384.82	1057.2	2195.1	0.853446	0.957997	0.432819	0.929343	0.175309	0.481618
SHR	MX16	244.7	287.6	249.02	279.1	124.2	178.4	1922.3	0.127295	0.149612	0.129543	0.145191	0.0646101	0.0928055
	MX40	493.02	439.36	398.31	551.1	89.242	193.02	2216.9	0.222392	0.198187	0.17967	0.24859	0.040255	0.087068
	MX57	401.15	340.54	310.67	506.79	61.12	395.72	2247.8	0.178463	0.151499	0.138211	0.22546	0.027191	0.176048
MPH	Z6	997.29	1342.04	947.42	1497.8	678.3	732.7	1891.7	0.527192	0.709436	0.50083	0.791775	0.358566	0.387324
	Z19	1425.3	1060.4	1533.7	2131.4	954.03	1210	2146.2	0.664104	0.494083	0.714612	0.993104	0.444521	0.563787
	Z35	1272.6	1419.4	1250.4	1987.8	728.7	1253.1	2111.2	0.602785	0.672319	0.59227	0.94155	0.345159	0.593549
LMQXM-LD	L25	606.9	655.7	597.78	1003.6	342.8	345.9	1893.8	0.320467	0.346235	0.315651	0.52994	0.181012	0.182649
	L32	1027.3	557.13	700.12	1292.2	242.18	407.37	2134.4	0.481306	0.261024	0.328017	0.605416	0.113465	0.190859
	L43	837.4	594.56	727.22	1124.4	210.31	602.3	2121.5	0.394721	0.280255	0.342786	0.530002	0.0991327	0.283903
LMQXM-MD	M26	1353.32	1761.47	1162.98	1284.9	428.1	794.2	1871.2	0.723236	0.941358	0.621516	0.686672	0.228784	0.424434
	M45	1716.9	1418.7	1852.6	1556.2	419.16	1155	2159.1	0.795192	0.657079	0.858043	0.720763	0.194136	0.534945
	M50	1434.3	2003.8	1638	1584	411.16	1223.9	2141.2	0.669858	0.93583	0.764992	0.739772	0.192023	0.571595
LMQXM-HD	H15	418.11	967.35	603.78	476.3	131.3	321.3	1954	0.213976	0.495061	0.308997	0.243756	0.0671955	0.164432
	H28	851.07	811.75	705.59	753.59	102.86	436.86	2234.3	0.380911	0.363313	0.315799	0.337282	0.046037	0.195524
	H33	609.25	1110.09	782.14	758.06	76.85	656.5	2275.5	0.267743	0.487844	0.343722	0.33314	0.0337728	0.288508

## Sheet: Striatum
		Gray value							Target protein/GAPDH
Groups	NO.	DRD1	Gαs	Gαolf	PKA	p-CREB	BDNF	GAPDH	DRD1/GAPDH	Gαs/GAPDH	Gαolf/GAPDH	PKA/GAPDH	pCREB/GAPDH	BDNF/GAPDH
WKY	K63	1737.4	1489.2	1283.3	1218.2	671.4	576.8	2008.3	0.86511	0.741523	0.638998	0.606583	0.334313	0.287208
	K66	1761.3	1465.3	1003.1	1325.5	1016	885.2	1727.8	1.01939	0.848073	0.580565	0.767161	0.588031	0.481618
	K72	1351.9	1779.8	948.6	1231	1445.3	875.36	2312.2	0.584681	0.769743	0.410259	0.532393	0.625076	0.378583
SHR	MX16	364.3	384.9	339.4	329.5	138.4	193.1	1973.2	0.184624	0.195064	0.172005	0.166988	0.0701399	0.0978613
	MX40	174.11	273.07	547.91	619.25	231.72	198.13	1657.8	0.105025	0.164718	0.330504	0.373537	0.139776	0.176048
	MX52	149.102	214.15	217.5	591.44	175.79	238.24	2290.8	0.0650873	0.0934826	0.094945	0.258181	0.0767374	0.103999
MPH	Z6	1473.7	1132.4	1483.7	1497.8	382.7	532.1	1996.3	0.738216	0.567249	0.743225	0.750288	0.191705	0.266543
	Z19	1053.22	940.84	1613.6	2040.2	635.07	970	1699.7	0.619651	0.553533	0.949344	1.20033	0.373637	0.593549
	Z35	807.37	1067.6	1446.9	1726.4	877.38	895.75	2279.3	0.354218	0.468389	0.6348	0.757426	0.384934	0.392993
LMQXM-LD	L25	1183.3	993.4	1011.7	1001.6	305.9	345.9	1984.2	0.596361	0.500655	0.509878	0.504788	0.154168	0.174327
	L32	674.03	706.75	825.37	1132.2	334.46	576.31	1529.5	0.440686	0.462079	0.539634	0.740242	0.218673	0.283903
	L43	556.13	806.9	668	1065.9	542.05	493.98	2282.6	0.243639	0.3535	0.292649	0.466967	0.23747	0.216411
LMQXM-MD	M26	1713.8	1274.2	1228.4	1204.1	484.3	753.2	2018.5	0.849046	0.631261	0.608571	0.596532	0.239931	0.373148
	M45	1707.7	1172.8	1090.9	1430.1	868.83	1145.8	1649.1	1.03553	0.711176	0.661512	0.8672	0.526851	0.571595
	M50	1262.64	1356.7	906.31	1246.3	1102.2	1252.8	2275.8	0.554811	0.596142	0.398238	0.547632	0.484313	0.550488
LMQXM-HD	H15	947.4	747.6	1023.3	872.4	251.1	561.3	1968.4	0.481305	0.379801	0.519864	0.443203	0.127566	0.285155
	H28	419.2	504.46	847.85	968.12	471.31	920.14	1639.9	0.255625	0.307616	0.517013	0.590353	0.287402	0.288508
	H33	378.51	676.76	615.5	883.98	651.28	850.93	2258.5	0.167594	0.29965	0.272526	0.391401	0.288368	0.376768
