# Supplementary material for: Long Mu Qing Xin mixture improves behavioral performance in spontaneously hypertensive rats (SHR/NCrl) by upregulating catecholamine neurotransmitters in prefrontal cortex and striatum via DRD1/cAMP/PKA-CREB signaling pathway
Source: Front Pharmacol. 2024 Jul 4;15:1387359. doi: 10.3389/fphar.2024.1387359 (PMC11254830; doi:10.3389/fphar.2024.1387359)
Supplement: Supplementary file 9 [file Table9.XLSX]

## Sheet: 1 day
Escape latency of 1 day
Groups	No.	Ⅰ	Ⅱ	Ⅲ	Ⅳ	Mean
WKY	61	53.48	54.4	58.6	39.48	51.49
	62	52.88	18.76	19.36	15.36	26.59
	63	56.2	36.48	12.84	14.12	29.91
	64	46.28	58.32	20.6	35.08	40.07
	65	42.16	26.2	22.16	30.48	30.25
	66	18.08	55.4	40.16	31.68	36.33
	67	56.96	58.36	38.36	14.2	41.97
	68	51.96	58.68	16.84	37.28	41.19
	69	46	56.04	25.16	14.36	35.39
	70	54.2	60	19.84	19.72	38.44
	71	53.44	60	45.84	27.88	46.79
	72	50.64	57.88	31.64	48.12	47.07
SHR	1	56.2	46.88	24.92	49.24	44.31
	5	43.96	56.36	33.96	34.8	42.27
	14	20.92	36.88	29.28	40.24	31.83
	16	23.68	48.64	44.96	28.8	36.52
	18	55.64	55.96	48.08	26.12	46.45
	21	28.64	59.24	30.52	33.96	38.09
	29	47.44	13.28	26.8	38.48	31.5
	40	34.36	31.24	23.56	41.76	32.73
	42	33.76	33.08	47.64	52.68	41.79
	52	20.48	47.2	26.72	56.2	37.65
	57	52.72	55	25.48	28.16	40.34
	60	49.44	20.12	28.68	37.4	33.91
MPH	3	49.48	58.08	12.48	24.56	36.15
	4	54.56	43.64	13.28	39.16	37.66
	6	50.92	59.2	39.96	35.24	46.33
	13	52.56	58.64	42.4	44.4	49.5
	19	43.28	14.88	39.08	30.64	31.97
	22	52.72	25.48	12.88	54.12	36.3
	23	53.52	50.32	39.16	24.56	41.89
	35	56.08	59.48	40	37.32	48.22
	46	47.04	34.8	30.36	31.8	36
	47	53	37.32	30.96	18.88	35.04
	56	53.72	59.88	18.48	18.28	37.59
	59	55.8	13.04	49.2	32.8	37.71
LMQXM-LD	7	50.36	53.4	41.6	24.96	42.58
	9	54.96	33.28	20.28	14.6	30.78
	10	52.64	26.84	16.76	47.92	36.04
	20	51.08	37.92	19.4	36.84	36.31
	24	55.04	26.68	15.08	18.92	28.93
	25	31.84	15.24	27.48	51.04	31.4
	31	26.44	22.44	14	34.84	24.43
	32	56.2	57.76	29.24	34.32	44.38
	37	48.8	37.6	15	25.36	31.69
	43	54.32	57.12	44.72	22.68	44.71
	44	56.92	23.52	14.04	14.24	27.18
	54	55.28	56.28	42.44	26.52	45.13
LMQXM-MD	2	45.6	21.56	46.68	44.72	39.64
	11	49.72	59.64	50.4	33.48	48.31
	26	52.04	13.36	38.08	35.04	34.63
	27	50.4	18.92	49.56	55.76	43.66
	36	55.48	11.88	32.8	43.4	35.89
	38	49.24	35.44	14.32	22.36	30.34
	45	49.64	10.08	39.72	46.48	36.48
	49	30.16	55.08	43.84	11.48	35.14
	50	17.92	58.64	33.76	45.24	38.89
	51	53.04	22.76	33.56	50.72	40.02
	55	51	28	20.08	48.48	36.89
	58	51.12	10.08	37.2	33.16	32.89
LMQXM-HD	8	45.68	59.44	21.24	35.32	40.42
	12	52.4	57.8	17.44	49.12	44.19
	15	23.76	57.36	13.8	18.04	28.24
	17	40.48	59.8	12.2	31.32	35.95
	28	47.4	36.76	24.56	46.48	38.8
	30	53.04	32.12	58.04	50.8	48.5
	33	24.48	24.12	16.64	45.96	27.8
	34	51.72	56.72	13.04	42.04	40.88
	39	28.88	11.36	18.4	27.52	21.54
	41	26.44	12.84	45.8	27	28.02
	48	52.4	57.76	17.72	17.28	36.29
	53	28.84	25.64	35.44	31.92	30.46

## Sheet: 2 day
Escape latency of 2 day
Group	No.	Ⅰ	Ⅱ	Ⅲ	Ⅳ	Mean
WKY	61	59.48	60	28.64	19.76	41.97
	62	21.6	24.48	59.16	17.4	30.66
	63	59.8	32.13	28.64	52.6	43.2925
	64	60	49.24	60	47.28	54.13
	65	58.6	25.12	34.24	18.88	34.21
	66	15.8	11.4	34.12	59.04	30.09
	67	27.52	60	59.48	13.72	40.18
	68	60	58.48	60	60	59.62
	69	59.08	60	60	37	54.02
	70	25.6	31.56	29.36	39.32	31.46
	71	59.6	60	28.44	60	52.01
	72	29.6	11.04	26.52	59.8	31.74
SHR	1	58.16	38.76	59.84	37.08	48.46
	5	56.88	34	29.64	33.32	38.46
	14	12.52	54.8	38.76	44.52	37.65
	16	39.44	43.12	25.76	24.56	33.22
	18	59.32	32.56	19.64	30.6	35.53
	21	20.04	32.64	44.92	42.24	34.96
	29	26.36	41.28	25	31.48	31.03
	40	28.36	25.68	34.52	53.24	35.45
	42	15.96	43.28	60	28	36.81
	52	55.32	10.6	25.84	16.8	27.14
	57	15.52	42.72	37.72	19.92	28.97
	60	13.6	24.12	30.48	19.92	22.03
MPH	3	30.12	47.12	26.36	14.24	29.46
	4	12.16	30.32	32.44	15.08	22.5
	6	37.36	37.36	60	13	36.93
	13	45.96	24.24	59.32	60	47.38
	19	56.8	34.84	16.04	29.52	34.3
	22	32.32	22.36	59.84	16.08	32.65
	23	58.92	56.8	59.2	56.88	57.95
	35	24.44	14.6	32.56	37.36	27.24
	46	16.76	33.08	34.64	15.6	25.02
	47	56.96	36.12	34.16	21.48	37.18
	56	20.72	55.56	15.44	25.76	29.37
	59	27.92	59.44	17.64	19.16	31.04
LMQXM-LD	7	50.16	20.72	23.64	12.92	26.86
	9	13.36	36.16	27.52	22.64	24.92
	10	54.76	11.08	43.24	55.56	41.16
	20	13.76	16.96	30.4	22	20.78
	24	12.88	10.8	17.44	34.24	18.84
	25	32.16	31.4	18.36	15	24.23
	31	14.76	11.8	17.24	15.64	14.86
	32	51.64	10.8	16.12	18.88	24.36
	37	25.48	10.76	17.88	16.72	17.71
	43	32.6	14.2	12.68	60	29.87
	44	45.44	36	20.16	47.16	37.19
	54	27.16	20.84	20.28	58.52	31.7
LMQXM-MD	2	19.04	59.6	37.24	18	33.47
	11	20	59.44	40.6	13.48	33.38
	26	15.04	23.36	23.2	11.96	18.39
	27	57.2	46.84	42.8	34.6	45.36
	36	32	20.12	21	19.68	23.2
	38	22.12	55.76	18.96	13.84	27.67
	45	16.92	32.96	12.92	18.52	20.33
	49	28.64	13.8	59.72	30.32	33.12
	50	25	10.92	16.8	14.72	16.86
	51	15.8	20.44	14.72	12.44	15.85
	55	60	22.96	29.92	59.76	43.16
	58	19.04	42.36	59.48	31.68	38.14
LMQXM-HD	8	17.64	11.92	60	56.32	36.47
	12	38.56	22.28	16.48	15.72	23.26
	15	31.6	31.2	19.12	14.96	24.22
	17	25.52	23.4	20.92	24.2	23.51
	28	40.56	37.08	23.08	43.36	36.02
	30	21.08	21.72	52	35.36	32.54
	33	36.16	31.84	17.28	38.56	30.96
	34	12.32	59.6	54.24	13.6	34.94
	39	22.36	11.8	39.36	23.64	24.29
	41	52.68	11.4	27.04	31.64	30.69
	48	38.96	11.76	47.32	19.68	29.43
	53	10.96	35.6	59.64	21.88	32.02

## Sheet: 3 day
Escape latency of 3 day
Group	No.	Ⅰ	Ⅱ	Ⅲ	Ⅳ	Mean
WKY	61	60	38.8	51.64	48.64	49.77
	62	45.28	15.92	60	40.92	40.53
	63	60	11.04	48.64	60	44.92
	64	47.24	60	60	60	56.81
	65	52.32	49.68	60	44.44	51.61
	66	24	17.48	14.6	21.76	19.46
	67	34.28	10.08	19.72	22	21.52
	68	37.48	29.12	32.32	40.36	34.82
	69	14.96	29.08	32.84	45.24	30.53
	70	17.2	21.16	14.28	17.48	17.53
	71	59.44	46.8	46.28	52.16	51.17
	72	39.2	18.64	14.6	36.84	27.32
SHR	1	34.2	33.24	47.56	44.16	39.79
	5	35.96	59.84	28.28	13.16	34.31
	14	21.68	29.88	60	36.64	37.05
	16	26.52	10.28	25.32	52.48	28.65
	18	27.96	22	20.2	19.08	22.31
	21	36.64	31.68	36	36.44	35.19
	29	17.4	23.24	36.36	33.24	27.56
	40	19.44	16.56	14.32	15.96	16.57
	42	15.56	29.32	34.12	47.64	31.66
	52	14.4	30.64	59.84	53.96	39.71
	57	29.96	34.64	28.52	34.96	32.02
	60	29.68	17.68	37.6	53.36	34.58
MPH	3	48.28	44.16	18.6	40.04	37.77
	4	20.68	55	24.32	32.56	33.14
	6	30.84	59.96	15.68	42.28	37.19
	13	11.52	25.84	11.4	33.52	20.57
	19	54.12	11.6	42.68	20.96	32.34
	22	21	11.24	21.48	15.08	17.2
	23	14.08	11.56	14.8	13.72	13.54
	35	15.08	22.32	14.96	13.8	16.54
	46	17.16	38.32	14.4	22.24	23.03
	47	14.08	37.56	18.36	16.4	21.6
	56	17.56	24.96	13.72	13.8	17.51
	59	30.28	16.24	27.24	22.04	23.95
LMQXM-LD	7	11.28	19.36	59.92	15.04	26.4
	9	14.16	25.72	28.08	16.8	21.19
	10	46.48	34.36	39.36	31.84	38.01
	20	28.52	10.08	31.36	13.72	20.92
	24	14.96	29.4	18.44	18.48	20.32
	25	15.08	34.08	17.68	17.28	21.03
	31	30.88	18.16	15.92	15.44	20.1
	32	24.8	21.8	13.28	13.04	18.23
	37	18.96	18.72	60	16.48	28.54
	43	19.44	10.08	24.16	14.24	16.98
	44	21	27.64	44.2	60	38.21
	54	15.96	59.32	30.72	13.68	29.92
LMQXM-MD	2	27	24.68	27.96	33.2	28.21
	11	12.36	15.04	14.36	16.44	14.55
	26	12.4	15.68	34.32	26.88	22.32
	27	58.4	38.76	29.28	16.52	35.74
	36	19.48	32.32	12.76	20.16	21.18
	38	15.04	10.56	20.2	34.96	20.19
	45	11.28	14.28	12.32	22.68	15.14
	49	13.28	14.72	11.08	15.32	13.6
	50	60	21.16	29.16	12.56	30.72
	51	18	12.92	16.56	44.04	22.88
	55	21.24	44.56	22.36	21.92	27.52
	58	22.44	16.92	18.16	35.56	23.27
LMQXM-HD	8	18.8	10.96	57.68	45.04	33.12
	12	12.6	18.04	11.68	13.8	14.03
	15	44.08	13.68	26.04	19.92	25.93
	17	42.76	17.36	24.4	17.16	25.42
	28	15.64	14.32	24.04	13.76	16.94
	30	43.44	11.52	12.04	15.24	20.56
	33	15.48	21.28	13	21.32	17.77
	34	19.44	38.56	16.56	13.2	21.94
	39	12.08	18.32	53	23.6	26.75
	41	13.84	16.84	21.04	14.56	16.57
	48	20.04	43.08	31.2	45.04	34.84
	53	59.6	14.04	14.24	20.08	26.99

## Sheet: 4 day
Escape latency of 4 day
Group	No.	Ⅰ	Ⅱ	Ⅲ	Ⅳ	Mean
WKY	61	27.92	60	19.64	19.04	31.65
	62	36.92	37.52	20.96	16.56	27.99
	63	18.48	13.92	20.64	28.68	20.43
	64	59.88	60	59.04	60	59.73
	65	47.16	13.48	28.12	59.52	37.07
	66	22.24	60	12.32	14.64	27.3
	67	45.84	25.32	28.08	26.24	31.37
	68	29.32	38.6	24.48	25.4	29.45
	69	59.68	18.72	60	42.28	45.17
	70	21.52	18.2	15.6	18.48	18.45
	71	18.48	20.16	18.12	12.8	17.39
	72	14.44	50.76	23.6	25.2	28.5
SHR	1	11.32	32.16	32.6	35.64	27.93
	5	12.52	14.92	59.88	35.04	30.59
	14	29.48	12.8	39.88	20.24	25.6
	16	15.28	19.56	47.72	18.8	25.34
	18	24.72	57.92	40.2	13.56	34.1
	21	10.96	22.36	36.36	33.12	25.7
	29	15.96	25.16	34.92	15.96	23
	40	24.16	37.28	34.92	27.28	30.91
	42	14.56	12.68	31.88	33.08	23.05
	52	26.6	11.28	31.6	34.32	25.95
	57	19.44	29.4	20	27	23.96
	60	20.2	35.8	14.64	13.88	21.13
MPH	3	14.08	24.96	20.72	13.64	18.35
	4	15.2	10.44	15.96	15.32	14.23
	6	16.72	19.56	15.6	16.32	17.05
	13	12.6	28.64	17.52	13.16	17.98
	19	53.8	17.12	30	15.8	29.18
	22	14.56	22.96	16.52	18.24	18.07
	23	16.8	18.56	13.16	12.48	15.25
	35	13.84	16.52	12.8	13	14.04
	46	14.44	26.08	39.72	39.56	29.95
	47	13.92	10.28	16.76	14.16	13.78
	56	26.2	17.92	48.16	12.84	26.28
	59	21.72	18.32	20.36	27.48	21.97
LMQXM-LD	7	13	28.56	22.4	12.44	19.1
	9	19.64	14.56	11.96	16.08	15.56
	10	49.36	38.32	22.4	53.68	40.94
	20	13.08	14.08	17.12	13.84	14.53
	24	19.84	19.96	13.64	25.2	19.66
	25	16.48	10.72	14.6	17.4	14.8
	31	20.16	16.72	24.44	13.36	18.67
	32	14.4	10.48	13.12	11.88	12.47
	37	17.08	21.84	11.8	13.8	16.13
	43	12.4	22.72	13.12	12.48	15.18
	44	59.44	15.88	50.56	20.32	36.55
	54	16.16	20.8	22.84	19	19.7
LMQXM-MD	2	17.76	12.24	27.88	15.2	18.27
	11	18.56	31.96	15.2	13.56	19.82
	26	10.6	23.76	13.24	13.84	15.36
	27	59.56	14.24	32.52	17.8	31.03
	36	14.92	28.96	46.4	22.84	28.28
	38	18.28	11.24	17.52	14.52	15.39
	45	11.96	15.04	13.4	14.56	13.74
	49	26.64	26.48	14.2	13.48	20.2
	50	10.92	31.92	13.68	15.32	17.96
	51	12.6	24.24	16.28	13.16	16.57
	55	32	13.24	23.44	15.44	21.03
	58	23.6	15.64	38.48	14.64	23.09
LMQXM-HD	8	29.36	17.84	53.2	16.84	29.31
	12	12.48	29.28	23.76	13.28	19.7
	15	20.08	13.64	13.8	17.4	16.23
	17	18.16	14.56	30.12	15.04	19.47
	28	18.36	12.88	16.16	17.52	16.23
	30	20.64	19.56	36.2	13.52	22.48
	33	17.12	30.8	13.84	15.48	19.31
	34	30.92	11.04	15.8	13.24	17.75
	39	38.52	20.04	12.36	25.08	24
	41	16.28	10.92	15.48	32.68	18.84
	48	11.56	13.12	14.84	12.76	13.07
	53	21.48	20.2	14.8	15.92	18.1

## Sheet: 5 day
Escape latency of 5 day
Group	No.	Ⅰ	Ⅱ	Ⅲ	Ⅳ	Mean
WKY	61	22.4	21.24	17.84	22.28	20.94
	62	16	26.48	18.32	51.36	28.04
	63	60	24.6	18.12	14.08	29.2
	64	53.6	53.44	60	38.08	51.28
	65	24.16	22.6	20.84	35.56	25.79
	66	18.88	11.04	51.36	48.28	32.39
	67	60	15.6	25.92	30.88	33.1
	68	31.56	21.88	31.56	17.68	25.67
	69	27	60	30.68	25.32	35.75
	70	18.8	55.64	18.28	21.44	28.54
	71	14.08	43.28	29.92	20.24	26.88
	72	60	60	44.32	13.04	44.34
SHR	1	23.08	30.8	41.8	16.36	28.01
	5	12.28	13.28	60	35.32	30.22
	14	20.96	16.84	26.84	19.4	21.01
	16	20.44	11.8	31.08	20.72	21.01
	18	15.2	11.16	21.76	33.92	20.51
	21	11.88	20.64	39.68	46.36	29.64
	29	13.44	32.16	15.96	18.84	20.1
	40	12.6	13.04	48.44	47.4	30.37
	42	13.8	15.12	32.36	22.48	20.94
	52	32.6	15.96	31.8	22.96	25.83
	57	20.92	13	17.96	32.4	21.07
	60	23.8	28.24	21.8	23.04	24.22
MPH	3	15.04	11.64	15.32	13.76	13.94
	4	27.8	22.68	14.88	15.48	20.21
	6	28	36.32	17.48	36.48	29.57
	13	11.96	17.12	11.4	18.52	14.75
	19	14.72	13.52	16.84	20.44	16.38
	22	16.76	18.32	19.08	14.2	17.09
	23	12.64	12.56	14.36	14.04	13.4
	35	14.92	29.96	15.72	30.72	22.83
	46	14.04	11.28	38.76	39.08	25.79
	47	11.48	10.28	14.44	17.72	13.48
	56	12.32	14.8	19.28	16.88	15.82
	59	21.28	22.04	17.96	17.36	19.66
LMQXM-LD	7	13.48	60	17.64	12.56	25.92
	9	15.12	13.48	12.48	15.44	14.13
	10	40.72	29.04	27.12	16.52	28.35
	20	31.16	15.24	17	17.04	20.11
	24	18.32	16.56	19.64	12.64	16.79
	25	60	11.4	21.84	14.08	26.83
	31	12.44	17.88	21.16	35.52	21.75
	32	12	13.08	12.52	20.08	14.42
	37	14.4	48.52	28.64	14.16	26.43
	43	13.96	20.92	16.04	22.6	18.38
	44	49.56	15.56	20.56	29.08	28.69
	54	19.6	22.04	17.68	16.08	18.85
LMQXM-MD	2	13.76	24.68	14.76	14	16.8
	11	23.52	16.48	18.72	30.16	22.22
	26	14.48	13.68	14.32	16.24	14.68
	27	12.08	21.04	28.56	14.88	19.14
	36	13.4	15.16	12.8	16.48	14.46
	38	28.08	16.56	30.4	26.48	25.38
	45	22.8	11.44	14.84	17.88	16.74
	49	16.32	10.92	16.2	13.64	14.27
	50	24	22.6	16.32	13.44	19.09
	51	12.36	14.64	13	19.28	14.82
	55	14.44	19.64	19.72	12.92	16.68
	58	20.68	15.68	26.36	19.88	20.65
LMQXM-HD	8	19.24	17.8	20	13.96	17.75
	12	11.68	26.72	16.28	16	17.67
	15	22.2	11.36	21.64	22.92	19.53
	17	15.48	11.96	15.04	14.52	14.25
	28	16.24	10.76	12.28	12.16	12.86
	30	13.56	24.64	16.36	16.6	17.79
	33	12.6	13.48	13.84	17.8	14.43
	34	16.88	24.92	12.24	14.12	17.04
	39	11.8	15.84	11.6	13.56	13.2
	41	14.52	11.8	13.4	15.68	13.85
	48	23.28	21.4	14.84	13.2	18.18
	53	12.44	29.16	18.44	13.68	18.43

## Sheet: 6 day test
The probe trials
Group	No.	Quadrant IV			Quadrant I			Mean
		Annual visits	The time in the target quantant(s)	The space in the target quantant(cm/s)	Annual visits	The time in the target quantant(s)	The space in the target quantant(cm/s)	Annual visits	The time in the target quantant(s)	The space in the target quantant(cm/s)	swimming distance in the target quadrant
WKY	61	2	43.24	16.9932	2	15.52	11.7253	2	29.38	14.3593	421.875
	62	2	12.2	15.4308	3	19.8	15.0516	2.5	16	15.2412	243.859
	63	3	17.24	13.7465	2	7.96	11.2187	2.5	12.6	12.4826	157.281
	64	3	11.76	8.74811	1	16.16	14.1745	2	13.96	11.4613	160
	65	3	14.44	17.8085	2	15.08	15.4607	2.5	14.76	16.6346	245.527
	66	0	7.2	15.0653	4	22.8	12.7801	2	15	13.9227	208.84
	67	1	12.44	14.9236	3	12.8	12.6008	2	12.62	13.7622	173.679
	68	1	6.04	14.7446	1	21.32	15.456	1	13.68	15.1003	206.572
	69	2	12.92	21.946	2	13.6	17.9733	2	13.26	19.9596	264.665
	70	3	15.88	20.6078	0	5.6	12.2405	1.5	10.74	16.4242	176.395
	71	1	5.2	12.5262	2	43	6.7101	1.5	24.1	9.61815	231.797
	72	4	15.16	23.0137	1	8.16	16.2672	2.5	11.66	19.6405	229.008
SHR	1	1	7.6	25.5899	4	13.4	21.0768	2.5	10.5	23.3333	245
	5	0	5.16	24.2781	1	10.68	22.4169	0.5	7.92	23.3475	184.912
	14	1	4.64	16.2277	1	10.16	15.3008	1	7.4	15.7643	116.655
	16	0	9.04	18.4382	1	7.84	16.1377	0.5	8.44	17.2879	145.91
	18	1	10.24	16.5051	2	13.88	14.0205	1.5	12.06	15.2628	184.069
	21	1	12.6	17.8331	0	8.52	20.4062	0.5	10.56	19.1197	201.904
	29	2	10.04	17.6077	2	14.68	18.064	2	12.36	17.8359	220.451
	40	2	9.08	19.1515	2	10.48	21.7154	2	9.78	20.4335	199.839
	42	3	17.92	24.9227	3	15.36	23.2753	3	16.64	24.099	401.007
	52	1	11	21.3943	2	8.76	15.6352	1.5	9.88	18.5147	182.926
	57	1	12.04	20.1358	3	17.48	19.2615	2	14.76	19.6987	290.752
	60	3	16.32	19.0763	2	9.16	17.0864	2.5	12.74	18.0814	230.356
MPH	3	3	16.68	21.9911	2	16.28	21.6016	2.5	16.48	21.7964	359.204
	4	1	8.64	22.5104	4	24.04	18.1207	2.5	16.34	20.3156	331.956
	6	2	17.76	18.7091	3	17	17.3243	2.5	17.38	18.0167	313.13
	13	1	7.6	23.2488	1	10.88	22.783	1	9.24	23.0159	212.667
	19	3	13.2	18.3692	2	14.6	14.7482	2.5	13.9	16.5587	230.166
	22	3	17.56	18.3317	3	10.72	14.9237	3	14.14	16.6277	235.116
	23	3	15.36	19.382	3	15.84	17.7272	3	15.6	18.5546	289.452
	35	3	10	17.7102	3	11.16	17.9855	3	10.58	17.8479	188.83
	46	2	6.8	19.9516	2	13	18.615	2	9.9	19.2833	190.905
	47	3	16.72	22.5167	1	11.52	15.0221	2	14.12	18.7694	265.024
	56	1	14.28	25.7014	6	20.56	20.9451	3.5	17.42	23.3233	406.291
	59	1	23.24	18.8697	2	25.52	17.1448	1.5	24.38	18.0072	439.017
LMQXM-LD	7	3	10.68	25.0006	2	21.76	20.4153	2.5	16.22	22.708	368.323
	9	4	8.44	20.6882	2	22.72	19.3641	3	15.58	20.0262	312.007
	10	2	13.36	25.5086	3	14	20.6742	2.5	13.68	23.0914	315.89
	20	3	20.84	24.4001	6	16.28	15.9771	4.5	18.56	20.1886	374.7
	24	3	18.84	15.8867	6	19.92	20.0564	4.5	19.38	17.9716	348.289
	25	3	11.32	20.7979	2	10.28	17.1787	2.5	10.8	18.9883	205.074
	31	3	14.44	17.1461	2	21.44	18.9745	2.5	17.94	18.0603	324.002
	32	2	13.44	25.441	1	13.48	20.1987	1.5	13.46	22.8198	307.155
	37	1	5.12	17.1466	2	28.56	16.8722	1.5	16.84	17.0094	286.438
	43	2	11.8	20.8964	2	7.52	13.7009	2	9.66	17.2986	167.105
	44	2	9.36	20.8348	0	12.8	17.1442	1	11.08	18.9895	210.404
	54	2	23.16	15.7014	1	14.16	11.0427	1.5	18.66	13.372	249.522
LMQXM-MD	2	2	12.04	19.8646	3	22.8	14.2941	2.5	17.42	17.0794	297.522
	11	4	22.04	21.2124	3	25.64	16.8827	3.5	23.84	19.0476	454.094
	26	4	17.56	22.536	5	25.76	22.3191	4.5	21.66	22.4276	485.781
	27	1	7.52	19.401	3	13.64	22.2335	2	10.58	20.8173	220.247
	36	2	11.8	24.1169	3	15.32	24.6229	2.5	13.56	24.3699	330.456
	38	2	15.36	22.9644	2	13.56	16.4151	2	14.46	19.6898	284.714
	45	4	18.44	23.3732	4	23.12	18.7345	4	20.78	21.0539	437.499
	49	2	9.88	14.9361	8	32.96	16.9782	5	21.42	15.9572	341.802
	50	1	4.68	17.1515	4	13.88	14.9533	2.5	9.28	16.0524	148.966
	51	1	7.36	21.5376	1	20.96	22.6302	1	14.16	22.0839	312.708
	55	1	5.88	13.8264	2	11.16	16.1682	1.5	8.52	14.9973	127.777
	58	1	6.36	17.7943	5	22.8	15.4794	3	14.58	16.6368	242.565
LMQXM-HD	8	1	13.24	21.7106	1	22.44	16.2579	1	17.84	18.9842	338.679
	12	5	10.44	23.6102	4	25.28	25.387	4.5	17.86	24.4986	437.545
	15	2	10	18.6248	3	11	18.6474	2.5	10.5	18.6361	195.679
	17	2	10.52	17.3523	5	21.88	15.1957	3.5	16.2	16.274	263.639
	28	1	7.4	17.4442	1	11.84	17.9625	1	9.62	17.7034	170.306
	30	1	11.92	17.3149	2	15.48	18.2529	1.5	13.7	17.7839	243.639
	33	4	13.12	20.7386	3	23.8	20.4689	3.5	18.46	20.6038	380.345
	34	3	22.8	21.1188	2	19.28	20.8045	2.5	21.04	20.9616	441.033
	39	2	14.16	19.4794	2	15.08	16.6046	2	14.62	18.042	263.774
	41	2	16.32	19.1103	3	14.56	16.1106	2.5	15.44	17.6105	271.905
	48	3	18	18.5649	6	27.08	18.9228	4.5	22.54	18.7438	422.486
	53	2	15.52	20.7303	3	22.64	15.3733	2.5	19.08	18.0518	344.428
