# Supplementary material for: Long Mu Qing Xin mixture improves behavioral performance in spontaneously hypertensive rats (SHR/NCrl) by upregulating catecholamine neurotransmitters in prefrontal cortex and striatum via DRD1/cAMP/PKA-CREB signaling pathway
Source: Front Pharmacol. 2024 Jul 4;15:1387359. doi: 10.3389/fphar.2024.1387359 (PMC11254830; doi:10.3389/fphar.2024.1387359)
Supplement: Supplementary file 11 [file DataSheet13.ZIP]

Archive with 6 entries (6 files):
- Raw data ELISA/(1) Rat AC ╥╗.xlsx
- Raw data ELISA/(2) Rat AC ╢■.xlsx
- Raw data ELISA/(3) Rat AC ╚2.xlsx
- Raw data ELISA/(4) Rat cAMP ╥╗.xlsx
- Raw data ELISA/(5) Rat cAMP ╢■.xlsx
- Raw data ELISA/(6) Rat cAMP ╚2.xlsx
