# Supplementary material for: Long Mu Qing Xin mixture improves behavioral performance in spontaneously hypertensive rats (SHR/NCrl) by upregulating catecholamine neurotransmitters in prefrontal cortex and striatum via DRD1/cAMP/PKA-CREB signaling pathway
Source: Front Pharmacol. 2024 Jul 4;15:1387359. doi: 10.3389/fphar.2024.1387359 (PMC11254830; doi:10.3389/fphar.2024.1387359)
Supplement: Supplementary file 11 [file DataSheet13.ZIP › Raw data ELISA/(1) Rat AC ╥╗.xlsx]

## Sheet: 原始数据
Session:		DEFAULTE.SEE					Comment:	Rat AC 一
Instrument:		MULTISKAN EX PRIMARY EIA V. 2.3					Species：	Rat
User name:		WEIAO					Sample type：	Sample tissue
Started at:		2023.-03-03PM10:00
Actual temperature:		Amb.temp.
Layout map for calibrators Sheet: Measure1, Assay: Assay1 and for samples Sheet: Measure1, Assay: Assay1									NO.
	1	2	3	4	5	6	7	8	9	10	11	12
A	0	0	0	MX42P	MX42P	MX42P	L25P	L25P	L25P	M51P	M51P	M51P
B	0.78	0.78	0.78	MX40P	MX40P	MX40P	Z59P	Z59P	Z59P	M50P	M50P	M50P
C	1.56	1.56	1.56	MX29P	MX29P	MX29P	Z35P	Z35P	Z35P	M45P	M45P	M45P
D	3.12	3.12	3.12	K71P	K71P	K71P	Z22P	Z22P	Z22P	M2P	M2P	M2P
E	6.25	6.25	6.25	K70P	K70P	K70P	Z19P	Z19P	Z19P	L54P	L54P	L54P
F	12.5	12.5	12.5	K68P	K68P	K68P	Z13P	Z13P	Z13P	L44P	L44P	L44P
G	25	25	25	K66P	K66P	K66P	MX60P	MX60P	MX60P	L37P	L37P	L37P
H	50	50	50	k64P	k64P	k64P	MX52P	MX52P	MX52P	L31P	L31P	L31P
Source data for calibrators Sheet: Measure1, Assay: Assay1 and for samples Sheet: Measure1, Assay: Assay1									OD value
	1	2	3	4	5	6	7	8	9	10	11	12
A	0.0853	0.0815	0.0849	0.1502	0.1532	0.1559	0.1651	0.1657	0.1691	0.186	0.1881	0.1851
B	0.1091	0.1101	0.1108	0.1495	0.147	0.1497	0.1701	0.1705	0.1751	0.1658	0.1676	0.1698
C	0.143459	0.137846	0.1457	0.1506	0.1589	0.1553	0.1446	0.1417	0.148	0.1608	0.1631	0.1641
D	0.2068	0.212	0.2072	0.1858	0.1801	0.1822	0.1593	0.1591	0.1623	0.1834	0.1865	0.1848
E	0.3625	0.3687	0.3617	0.1938	0.1975	0.1931	0.1739	0.17	0.1773	0.1873	0.1808	0.1852
F	0.6643	0.6657	0.6578	0.1814	0.1826	0.188	0.1645	0.162	0.1664	0.1715	0.1767	0.1755
G	1.2412	1.2332	1.2366	0.1576	0.1537	0.1592	0.1776	0.1793	0.1812	0.18	0.1838	0.1885
H	2.065	2.071	2.0742	0.1736	0.1765	0.1771	0.1804	0.182	0.1854	0.2011	0.2026	0.2053
Sheet: Measure1, Assay: Assay1
Name	Meas.		Conc.		X（Concentration）	Y（OD Value）
					0	0.0839
Cal_1	2.065				0.78	0.11
	2.071	2.07007	50		1.56	0.142335
	2.0742				3.12	0.208667
					6.25	0.3643
Cal_2	1.2412				12.5	0.6626
	1.2332	1.237	25		25	1.237
	1.2366				50	2.07007
					Four-Parameter Logistic Curve Fitting
Cal_3	0.6643
	0.6657	0.6626	12.5		==================================================================
	0.6578				Equation: y = (A - D) / [1 + (x/C)^B] + D
					------------------------------------------------------------------
Cal_4	0.3625				A = 4.61292
	0.3687	0.3643	6.25		B = -1.20046
	0.3617				C = 61.45735
					D = 0.08612
Cal_5	0.2068				r^2 = 0.99998
	0.212	0.208667	3.12		==================================================================
	0.2072
Cal_6	0.143459
	0.137846	0.142335	1.56
	0.1457
Cal_7	0.1091
	0.1101	0.11	0.78
	0.1108
Blank	0.0853
	0.0815	0.0839	0
	0.0849
Calculated concentrations Sheet: Measure1, Assay: Assay1						Sample stock solution：ng/ml
	1	2	3	4	5	6	7	8	9	10	11	12
A	------	------	------	1.79248	1.86316	1.92639	2.13941	2.15318	2.23096	2.61173	2.65844	2.59167
B	0.757148	0.784636	0.80377	1.77592	1.71658	1.78066	2.25375	2.26286	2.3672	2.15547	2.1967	2.24692
C	1.63291	1.49504	1.68558	1.80193	1.99625	1.91237	1.65928	1.58959	1.74036	2.04029	2.0934	2.11642
D	3.06949	3.18241	3.0782	2.60727	2.47982	2.52689	2.00553	2.00089	2.07495	2.55372	2.62286	2.58498
E	6.30744	6.4329	6.29124	2.78464	2.86611	2.76918	2.34005	2.25147	2.41685	2.64066	2.49552	2.5939
F	12.4029	12.4316	12.2698	2.50897	2.53584	2.65622	2.12562	2.06803	2.16922	2.2856	2.40332	2.37624
G	25.1782	24.9834	25.0661	1.96602	1.87489	2.00321	2.42361	2.46185	2.50449	2.47757	2.56266	2.66732
H	49.7895	50.0134	50.1331	2.33325	2.39881	2.41234	2.48655	2.52241	2.59836	2.94507	2.97788	3.03682

## Sheet: 整理后报告
Comment:	Rat AC 一	Species：	Rat	Sample type：	Sample tissue	BCA protein concentration	Results after dividing by BCA concentration
Position	N0.	Type	Concentration（ng/ml)	Dilution	Final concentration（ng/ml)）	BCA protein final concentration(mg/ml)	（ng/mg)
A01	0	standard product	------	1	#VALUE!
B01	0.78	standard product	0.757148	1	0.757148
C01	1.56	standard product	1.63291	1	1.63291
D01	3.12	standard product	3.06949	1	3.06949
E01	6.25	standard product	6.30744	1	6.30744
F01	12.5	standard product	12.4029	1	12.4029
G01	25	standard product	25.1782	1	25.1782
H01	50	standard product	49.7895	1	49.7895
A02	0	standard product	------	1	#VALUE!
B02	0.78	standard product	0.784636	1	0.784636
C02	1.56	standard product	1.49504	1	1.49504
D02	3.12	standard product	3.18241	1	3.18241
E02	6.25	standard product	6.4329	1	6.4329
F02	12.5	standard product	12.4316	1	12.4316
G02	25	standard product	24.9834	1	24.9834
H02	50	standard product	50.0134	1	50.0134
A03	0	standard product	------	1	#VALUE!
B03	0.78	standard product	0.80377	1	0.80377
C03	1.56	standard product	1.68558	1	1.68558
D03	3.12	standard product	3.0782	1	3.0782
E03	6.25	standard product	6.29124	1	6.29124
F03	12.5	standard product	12.2698	1	12.2698
G03	25	standard product	25.0661	1	25.0661
H03	50	standard product	50.1331	1	50.1331
A04	MX42P	test sample	1.79248	1	1.79248	2.63641	0.679896
B04	MX40P	test sample	1.77592	1	1.77592	1.58527	1.12026
C04	MX29P	test sample	1.80193	1	1.80193	2.77363	0.649666
D04	K71P	test sample	2.60727	1	2.60727	3.40054	0.766723
E04	K70P	test sample	2.78464	1	2.78464	2.66689	1.04415
F04	K68P	test sample	2.50897	1	2.50897	2.53355	0.990297
G04	K66P	test sample	1.96602	1	1.96602	3.38521	0.580769
H04	k64P	test sample	2.33325	1	2.33325	2.61545	0.892104
A05	MX42P	test sample	1.86316	1	1.86316	2.63641	0.706703
B05	MX40P	test sample	1.71658	1	1.71658	1.58527	1.08283
C05	MX29P	test sample	1.99625	1	1.99625	2.77363	0.719725
D05	K71P	test sample	2.47982	1	2.47982	3.40054	0.729242
E05	K70P	test sample	2.86611	1	2.86611	2.66689	1.0747
F05	K68P	test sample	2.53584	1	2.53584	2.53355	1.0009
G05	K66P	test sample	1.87489	1	1.87489	3.38521	0.553848
H05	k64P	test sample	2.39881	1	2.39881	2.61545	0.91717
A06	MX42P	test sample	1.92639	1	1.92639	2.63641	0.730687
B06	MX40P	test sample	1.78066	1	1.78066	1.58527	1.12325
C06	MX29P	test sample	1.91237	1	1.91237	2.77363	0.689482
D06	K71P	test sample	2.52689	1	2.52689	3.40054	0.743083
E06	K70P	test sample	2.76918	1	2.76918	2.66689	1.03836
F06	K68P	test sample	2.65622	1	2.65622	2.53355	1.04842
G06	K66P	test sample	2.00321	1	2.00321	3.38521	0.591754
H06	k64P	test sample	2.41234	1	2.41234	2.61545	0.922343
A07	L25P	test sample	2.13941	1	2.13941	3.99686	0.535272
B07	Z59P	test sample	2.25375	1	2.25375	2.56402	0.87899
C07	Z35P	test sample	1.65928	1	1.65928	1.9702	0.842187
D07	Z22P	test sample	2.00553	1	2.00553	3.25497	0.616146
E07	Z19P	test sample	2.34005	1	2.34005	2.54498	0.919476
F07	Z13P	test sample	2.12562	1	2.12562	3.45423	0.615367
G07	MX60P	test sample	2.42361	1	2.42361	1.87882	1.28996
H07	MX52P	test sample	2.48655	1	2.48655	2.17764	1.14186
A08	L25P	test sample	2.15318	1	2.15318	3.99686	0.538717
B08	Z59P	test sample	2.26286	1	2.26286	2.56402	0.882542
C08	Z35P	test sample	1.58959	1	1.58959	1.9702	0.806817
D08	Z22P	test sample	2.00089	1	2.00089	3.25497	0.61472
E08	Z19P	test sample	2.25147	1	2.25147	2.54498	0.884672
F08	Z13P	test sample	2.06803	1	2.06803	3.45423	0.598693
G08	MX60P	test sample	2.46185	1	2.46185	1.87882	1.31032
H08	MX52P	test sample	2.52241	1	2.52241	2.17764	1.15832
A09	L25P	test sample	2.23096	1	2.23096	3.99686	0.558177
B09	Z59P	test sample	2.3672	1	2.3672	2.56402	0.923236
C09	Z35P	test sample	1.74036	1	1.74036	1.9702	0.883338
D09	Z22P	test sample	2.07495	1	2.07495	3.25497	0.637472
E09	Z19P	test sample	2.41685	1	2.41685	2.54498	0.949654
F09	Z13P	test sample	2.16922	1	2.16922	3.45423	0.62799
G09	MX60P	test sample	2.50449	1	2.50449	1.87882	1.33301
H09	MX52P	test sample	2.59836	1	2.59836	2.17764	1.1932
A10	M51P	test sample	2.61173	1	2.61173	2.57355	1.01484
B10	M50P	test sample	2.15547	1	2.15547	2.19857	0.980397
C10	M45P	test sample	2.04029	1	2.04029	2.68404	0.760156
D10	M2P	test sample	2.55372	1	2.55372	3.6424	0.70111
E10	L54P	test sample	2.64066	1	2.64066	5.42944	0.486359
F10	L44P	test sample	2.2856	1	2.2856	2.81367	0.812321
G10	L37P	test sample	2.47757	1	2.47757	2.45549	1.00899
H10	L31P	test sample	2.94507	1	2.94507	3.29708	0.893235
A11	M51P	test sample	2.65844	1	2.65844	2.57355	1.03299
B11	M50P	test sample	2.1967	1	2.1967	2.19857	0.999148
C11	M45P	test sample	2.0934	1	2.0934	2.68404	0.779943
D11	M2P	test sample	2.62286	1	2.62286	3.6424	0.720092
E11	L54P	test sample	2.49552	1	2.49552	5.42944	0.459628
F11	L44P	test sample	2.40332	1	2.40332	2.81367	0.85416
G11	L37P	test sample	2.56266	1	2.56266	2.45549	1.04364
H11	L31P	test sample	2.97788	1	2.97788	3.29708	0.903187
A12	M51P	test sample	2.59167	1	2.59167	2.57355	1.00704
B12	M50P	test sample	2.24692	1	2.24692	2.19857	1.02199
C12	M45P	test sample	2.11642	1	2.11642	2.68404	0.788521
D12	M2P	test sample	2.58498	1	2.58498	3.6424	0.709692
E12	L54P	test sample	2.5939	1	2.5939	5.42944	0.477748
F12	L44P	test sample	2.37624	1	2.37624	2.81367	0.844533
G12	L37P	test sample	2.66732	1	2.66732	2.45549	1.08627
H12	L31P	test sample	3.03682	1	3.03682	3.29708	0.921062
