# Supplementary material for: Long Mu Qing Xin mixture improves behavioral performance in spontaneously hypertensive rats (SHR/NCrl) by upregulating catecholamine neurotransmitters in prefrontal cortex and striatum via DRD1/cAMP/PKA-CREB signaling pathway
Source: Front Pharmacol. 2024 Jul 4;15:1387359. doi: 10.3389/fphar.2024.1387359 (PMC11254830; doi:10.3389/fphar.2024.1387359)
Supplement: Supplementary file 11 [file DataSheet13.ZIP › Raw data ELISA/(2) Rat AC ╢■.xlsx]

## Sheet: 原始数据
Session:		DEFAULTE.SEE					Comment:	Rat AC 二
Instrument:		MULTISKAN EX PRIMARY EIA V. 2.3					Species：	Rat
User name:		WEIAO					Sample type：	Sample tissue
Started at:		2023.-03-03PM10:00
Actual temperature:		Amb.temp.
Layout map for calibrators Sheet: Measure1, Assay: Assay1 and for samples Sheet: Measure1, Assay: Assay1									NO.
	1	2	3	4	5	6	7	8	9	10	11	12
A	0	0	0	K64S	K64S	K64S	MX60S	MX60S	MX60S	L32S	L32S	L32S
B	0.78	0.78	0.78	K63S	K63S	K63S	MX57S	MX57S	MX57S	L31S	L31S	L31S
C	1.56	1.56	1.56	H33P	H33P	H33P	MX40S	MX40S	MX40S	L25S	L25S	L25S
D	3.12	3.12	3.12	H30P	H30P	H30P	MX29S	MX29S	MX29S	Z59S	Z59S	Z59S
E	6.25	6.25	6.25	H28P	H28P	H28P	MX16S	MX16S	MX16S	Z35S	Z35S	Z35S
F	12.5	12.5	12.5	H17P	H17P	H17P	K72S	K72S	K72S	Z22S	Z22S	Z22S
G	25	25	25	H8P	H8P	H8P	K70S	K70S	K70S	Z19S	Z19S	Z19S
H	50	50	50	M55P	M55P	M55P	K66S	K66S	K66S	Z13S	Z13S	Z13S
Source data for calibrators Sheet: Measure1, Assay: Assay1 and for samples Sheet: Measure1, Assay: Assay1									OD Value
	1	2	3	4	5	6	7	8	9	10	11	12
A	0.0814	0.0857	0.0823	0.1491	0.14594	0.1431	0.1319	0.1327	0.13637	0.1633	0.1647	0.1667
B	0.1098	0.1145	0.1102	0.141247	0.1412	0.1447	0.1631	0.1673	0.1659	0.1601	0.1682	0.163
C	0.1462	0.1434	0.1459	0.1272	0.12255	0.1257	0.1429	0.14011	0.1415	0.1575	0.1583	0.1515
D	0.2058	0.207	0.2015	0.1323	0.1308	0.133	0.1509	0.1563	0.1586	0.194	0.1946	0.1912
E	0.3635	0.36763	0.3628	0.1372	0.1381	0.13573	0.1483	0.1474	0.14387	0.1786	0.1764	0.1719
F	0.6649	0.658651	0.6653	0.1515	0.1577	0.1536	0.1427	0.147	0.144527	0.1703	0.1794	0.1716
G	1.2373	1.2368	1.23261	0.12	0.1227	0.12512	0.1672	0.171673	0.1618	0.1672	0.1625	0.1682
H	2.08374	2.07125	2.074	0.1534	0.1527	0.1582	0.1871	0.1888	0.184	0.1531	0.1579	0.1597
Sheet: Measure1, Assay: Assay1
Name	Meas.		Conc.		X（Concentration）	Y（OD Value）
					0	0.0831333
Cal_1	2.08374				0.78	0.1115
	2.07125	2.07633	50		1.56	0.145167
	2.074				3.12	0.204767
					6.25	0.364643
Cal_2	1.2373				12.5	0.66295
	1.2368	1.23557	25		25	1.23557
	1.23261				50	2.07633
					Four-Parameter Logistic Curve Fitting
Cal_3	0.6649
	0.658651	0.66295	12.5		==================================================================
	0.6653				Equation: y = (A - D) / [1 + (x/C)^B] + D
					------------------------------------------------------------------
Cal_4	0.3635				A = 4.70779
	0.36763	0.364643	6.25		B = -1.19656
	0.3628				C = 63.12833
					D = 0.08624
Cal_5	0.2058				r^2 = 0.99997
	0.207	0.204767	3.12		==================================================================
	0.2015
Cal_6	0.1462
	0.1434	0.145167	1.56
	0.1459
Cal_7	0.1098
	0.1145	0.1115	0.78
	0.1102
Blank	0.0814
	0.0857	0.0831333	0
	0.0823
Calculated concentrations Sheet: Measure1, Assay: Assay1						Sample stock solution：ng/ml
	1	2	3	4	5	6	7	8	9	10	11	12
A	------	------	------	1.75945	1.68329	1.61618	1.3427	1.36253	1.45362	2.09139	2.12365	2.16959
B	0.769245	0.896312	0.780202	1.57037	1.57037	1.65458	2.08678	2.18335	2.15123	2.01737	2.20395	2.08447
C	1.69046	1.62339	1.68329	1.22512	1.10809	1.18718	1.61137	1.54375	1.57762	1.95691	1.97555	1.81622
D	3.04276	3.06895	2.94868	1.35262	1.31534	1.36995	1.80206	1.92891	1.98253	2.78357	2.79683	2.72159
E	6.33146	6.41467	6.31725	1.47319	1.49515	1.43646	1.74046	1.71906	1.6354	2.44003	2.39039	2.28836
F	12.435	12.3078	12.4432	1.81622	1.96157	1.86566	1.60655	1.70954	1.64979	2.25192	2.45804	2.28153
G	25.0996	25.0874	24.9856	1.04097	1.11066	1.17195	2.18106	2.28381	2.05675	2.18106	2.07293	2.20395
H	50.2562	49.7951	49.8981	1.86096	1.8445	1.97322	2.63045	2.6683	2.56124	1.85391	1.96623	2.00809

## Sheet: 整理后报告
Comment:	Rat AC 二	Species：	Rat	Sample type：	Sample tissue	BCA protein concentration	Results after dividing by BCA concentration
Position	N0.	Type	Concentration（ng/ml)	Dilution	Final concentration（ng/ml)）	BCA protein final concentration(mg/ml)	（ng/mg)
A01	0	标准品	------	1	#VALUE!					标准品
B01	0.78	标准品	0.769245	1	0.769245					test sample
C01	1.56	标准品	1.69046	1	1.69046					空白孔
D01	3.12	标准品	3.04276	1	3.04276
E01	6.25	标准品	6.33146	1	6.33146
F01	12.5	标准品	12.435	1	12.435
G01	25	标准品	25.0996	1	25.0996
H01	50	标准品	50.2562	1	50.2562
A02	0	标准品	------	1	#VALUE!
B02	0.78	标准品	0.896312	1	0.896312
C02	1.56	标准品	1.62339	1	1.62339
D02	3.12	标准品	3.06895	1	3.06895
E02	6.25	标准品	6.41467	1	6.41467
F02	12.5	标准品	12.3078	1	12.3078
G02	25	标准品	25.0874	1	25.0874
H02	50	标准品	49.7951	1	49.7951
A03	0	标准品	------	1	#VALUE!
B03	0.78	标准品	0.780202	1	0.780202
C03	1.56	标准品	1.68329	1	1.68329
D03	3.12	标准品	2.94868	1	2.94868
E03	6.25	标准品	6.31725	1	6.31725
F03	12.5	标准品	12.4432	1	12.4432
G03	25	标准品	24.9856	1	24.9856
H03	50	标准品	49.8981	1	49.8981
A04	K64S	test sample	1.75945	1	1.75945	4.42097	0.39798
B04	K63S	test sample	1.57037	1	1.57037	2.03872	0.770272
C04	H33P	test sample	1.22512	1	1.22512	2.09962	0.583495
D04	H30P	test sample	1.35262	1	1.35262	2.31274	0.584854
E04	H28P	test sample	1.47319	1	1.47319	0.661252	2.22787
F04	H17P	test sample	1.81622	1	1.81622	3.34688	0.542661
G04	H8P	test sample	1.04097	1	1.04097	1.99114	0.522802
H04	M55P	test sample	1.86096	1	1.86096	4.73056	0.39339
A05	K64S	test sample	1.68329	1	1.68329	4.42097	0.380752
B05	K63S	test sample	1.57037	1	1.57037	2.03872	0.770272
C05	H33P	test sample	1.10809	1	1.10809	2.09962	0.527757
D05	H30P	test sample	1.31534	1	1.31534	2.31274	0.568737
E05	H28P	test sample	1.49515	1	1.49515	0.661252	2.26108
F05	H17P	test sample	1.96157	1	1.96157	3.34688	0.58609
G05	H8P	test sample	1.11066	1	1.11066	1.99114	0.557798
H05	M55P	test sample	1.8445	1	1.8445	4.73056	0.389911
A06	K64S	test sample	1.61618	1	1.61618	4.42097	0.365571
B06	K63S	test sample	1.65458	1	1.65458	2.03872	0.811578
C06	H33P	test sample	1.18718	1	1.18718	2.09962	0.565427
D06	H30P	test sample	1.36995	1	1.36995	2.31274	0.592349
E06	H28P	test sample	1.43646	1	1.43646	0.661252	2.17234
F06	H17P	test sample	1.86566	1	1.86566	3.34688	0.557431
G06	H8P	test sample	1.17195	1	1.17195	1.99114	0.588581
H06	M55P	test sample	1.97322	1	1.97322	4.73056	0.417121
A07	MX60S	test sample	1.3427	1	1.3427	3.28368	0.4089
B07	MX57S	test sample	2.08678	1	2.08678	3.38904	0.615743
C07	MX40S	test sample	1.61137	1	1.61137	3.18034	0.506665
D07	MX29S	test sample	1.80206	1	1.80206	4.07993	0.441688
E07	MX16S	test sample	1.74046	1	1.74046	2.98159	0.583736
F07	K72S	test sample	1.60655	1	1.60655	3.2033	0.501531
G07	K70S	test sample	2.18106	1	2.18106	5.25394	0.415127
H07	K66S	test sample	2.63045	1	2.63045	2.75647	0.954284
A08	MX60S	test sample	1.36253	1	1.36253	3.28368	0.414939
B08	MX57S	test sample	2.18335	1	2.18335	3.38904	0.644237
C08	MX40S	test sample	1.54375	1	1.54375	3.18034	0.485404
D08	MX29S	test sample	1.92891	1	1.92891	4.07993	0.47278
E08	MX16S	test sample	1.71906	1	1.71906	2.98159	0.576558
F08	K72S	test sample	1.70954	1	1.70954	3.2033	0.53368
G08	K70S	test sample	2.28381	1	2.28381	5.25394	0.434685
H08	K66S	test sample	2.6683	1	2.6683	2.75647	0.968013
A09	MX60S	test sample	1.45362	1	1.45362	3.28368	0.44268
B09	MX57S	test sample	2.15123	1	2.15123	3.38904	0.634761
C09	MX40S	test sample	1.57762	1	1.57762	3.18034	0.496053
D09	MX29S	test sample	1.98253	1	1.98253	4.07993	0.485922
E09	MX16S	test sample	1.6354	1	1.6354	2.98159	0.548498
F09	K72S	test sample	1.64979	1	1.64979	3.2033	0.515029
G09	K70S	test sample	2.05675	1	2.05675	5.25394	0.391467
H09	K66S	test sample	2.56124	1	2.56124	2.75647	0.929177
A10	L32S	test sample	2.09139	1	2.09139	2.81176	0.743801
B10	L31S	test sample	2.01737	1	2.01737	1.80454	1.11794
C10	L25S	test sample	1.95691	1	1.95691	2.73169	0.716376
D10	Z59S	test sample	2.78357	1	2.78357	3.43697	0.809892
E10	Z35S	test sample	2.44003	1	2.44003	2.84228	0.858475
F10	Z22S	test sample	2.25192	1	2.25192	2.91096	0.773599
G10	Z19S	test sample	2.18106	1	2.18106	3.40054	0.641384
H10	Z13S	test sample	1.85391	1	1.85391	3.22626	0.57463
A11	L32S	test sample	2.12365	1	2.12365	2.81176	0.755272
B11	L31S	test sample	2.20395	1	2.20395	1.80454	1.22134
C11	L25S	test sample	1.97555	1	1.97555	2.73169	0.723197
D11	Z59S	test sample	2.79683	1	2.79683	3.43697	0.813749
E11	Z35S	test sample	2.39039	1	2.39039	2.84228	0.84101
F11	Z22S	test sample	2.45804	1	2.45804	2.91096	0.844407
G11	Z19S	test sample	2.07293	1	2.07293	3.40054	0.609587
H11	Z13S	test sample	1.96623	1	1.96623	3.22626	0.609447
A12	L32S	test sample	2.16959	1	2.16959	2.81176	0.771613
B12	L31S	test sample	2.08447	1	2.08447	1.80454	1.15512
C12	L25S	test sample	1.81622	1	1.81622	2.73169	0.664872
D12	Z59S	test sample	2.72159	1	2.72159	3.43697	0.791856
E12	Z35S	test sample	2.28836	1	2.28836	2.84228	0.805114
F12	Z22S	test sample	2.28153	1	2.28153	2.91096	0.783772
G12	Z19S	test sample	2.20395	1	2.20395	3.40054	0.648118
H12	Z13S	test sample	2.00809	1	2.00809	3.22626	0.62242
