# Supplementary material for: Long Mu Qing Xin mixture improves behavioral performance in spontaneously hypertensive rats (SHR/NCrl) by upregulating catecholamine neurotransmitters in prefrontal cortex and striatum via DRD1/cAMP/PKA-CREB signaling pathway
Source: Front Pharmacol. 2024 Jul 4;15:1387359. doi: 10.3389/fphar.2024.1387359 (PMC11254830; doi:10.3389/fphar.2024.1387359)
Supplement: Supplementary file 11 [file DataSheet13.ZIP › Raw data ELISA/(3) Rat AC ╚2.xlsx]

## Sheet: 原始数据
Session:		DEFAULTE.SEE					Comment:	Rat AC 三
Instrument:		MULTISKAN EX PRIMARY EIA V. 2.3					Species：	Rat
User name:		WEIAO					Sample type：	Sample tissue
Started at:		2023-03-03PM10:00
Actual temperature:		Amb.temp.
Layout map for calibrators Sheet: Measure1, Assay: Assay1 and for samples Sheet: Measure1, Assay: Assay1									NO.
	1	2	3	4	5	6	7	8	9	10	11	12
A	0	0	0	H17S	H17S	H17S	L24P	L24P	L24P	H15S	H15S	H15S
B	0.78	0.78	0.78	M51S	M51S	M51S	Z6P	Z6P	Z6P	M38S	M38S	M38S
C	1.56	1.56	1.56	M50S	M50S	M50S	MX16P	MX16P	MX16P	L24S	L24S	L24S
D	3.12	3.12	3.12	M45S	M45S	M45S	K63P	K63P	K63P	Z3S	Z3S	Z3S
E	6.25	6.25	6.25	M26S	M26S	M26S	H33S	H33S	H33S	MX14S	MX14S	MX14S
F	12.5	12.5	12.5	M2S	M2S	M2S	H30S	H30S	H30S	K62S	K62S	K62S
G	25	25	25	L54S	L54S	L54S	H28S	H28S	H28S	H15P	H15P	H15P
H	50	50	50	L37S	L37S	L37S	H8S	H8S	H8S	M38P	M38P	M38P
Source data for calibrators Sheet: Measure1, Assay: Assay1 and for samples Sheet: Measure1, Assay: Assay1									OD Value
	1	2	3	4	5	6	7	8	9	10	11	12
A	0.0859	0.0821	0.0845	0.1504	0.1522	0.1546	0.1162	0.113464	0.1157	0.0976	0.0984	0.0933
B	0.1107	0.108651	0.109511	0.1485	0.1431	0.1446	0.1117	0.1124	0.1131	0.1239	0.1257	0.1228
C	0.1463	0.1413	0.1453	0.1615	0.1653	0.1608	0.1372	0.1368	0.141239	0.1261	0.131266	0.1257
D	0.2065	0.2079	0.2023	0.2327	0.2302	0.2383	0.109616	0.1143	0.121164	0.1075	0.1011	0.1063
E	0.3629	0.3635	0.3589	0.1536	0.1552	0.1595	0.123	0.1257	0.1289	0.1333	0.128329	0.1324
F	0.6689	0.6658	0.6734	0.1665	0.1641	0.1615	0.1815	0.1827	0.1867	0.151248	0.1466	0.148979
G	1.242	1.2523	1.24537	0.1416	0.1489	0.13461	0.1596	0.1581	0.1516	0.09678	0.0984	0.0977
H	2.07894	2.08457	2.0749	0.1529	0.156	0.1517	0.1577	0.1515	0.1585	0.116756	0.1148	0.1152
Sheet: Measure1, Assay: Assay1
Name	Meas.		Conc.		X（Concentration）	Y（OD Value）
					0	0.0841667
Cal_1	2.07894				0.78	0.109621
	2.08457	2.07947	50		1.56	0.1443
	2.0749				3.12	0.205567
					6.25	0.361767
Cal_2	1.242				12.5	0.669367
	1.2523	1.24656	25		25	1.24656
	1.24537				50	2.07947
					Four-Parameter Logistic Curve Fitting
Cal_3	0.6689
	0.6658	0.669367	12.5		==================================================================
	0.6734				Equation: y = (A - D) / [1 + (x/C)^B] + D
					------------------------------------------------------------------
Cal_4	0.3629				A = 4.44497
	0.3635	0.361767	6.25		B = -1.21972
	0.3589				C = 57.53396
					D = 0.08683
Cal_5	0.2065				r^2 = 0.99998
	0.2079	0.205567	3.12		==================================================================
	0.2023
Cal_6	0.1463
	0.1413	0.1443	1.56
	0.1453
Cal_7	0.1107
	0.108651	0.109621	0.78
	0.109511
Blank	0.0859
	0.0821	0.0841667	0
	0.0845
Calculated concentrations Sheet: Measure1, Assay: Assay1						Sample stock solution：ng/ml
	1	2	3	4	5	6	7	8	9	10	11	12
A	------	------	------	1.81918	1.86194	1.91868	0.959714	0.886317	0.946211	0.420251	0.445734	0.276577
B	0.808859	0.752588	0.775198	1.77384	1.64377	1.68009	0.836691	0.85606	0.875339	1.16324	1.20975	1.13463
C	1.72107	1.59999	1.69698	2.08016	2.16813	2.06388	1.4994	1.48952	1.59755	1.22004	1.35231	1.20975
D	3.08879	3.11922	2.99719	3.65162	3.59848	3.77027	0.778014	0.90819	1.09275	0.718406	0.529605	0.683882
E	6.32128	6.3333	6.24108	1.89507	1.93281	2.03359	1.13984	1.20975	1.29159	1.4025	1.27633	1.37996
F	12.4207	12.3581	12.5116	2.19578	2.14042	2.08016	2.53663	2.56356	2.65296	1.83821	1.72828	1.78579
G	24.9346	25.1832	25.0165	1.6073	1.7834	1.43494	1.55843	1.52159	1.35986	0.394434	0.445734	0.423455
H	49.9646	50.1809	49.8133	1.87852	1.95163	1.85008	1.99152	1.84533	2.01024	0.975867	0.921805	0.932668

## Sheet: 整理后报告
Comment:	Rat AC 三	Species：	Rat	Sample type：	Sample tissue	BCA protein concentration	Results after dividing by BCA concentration
Position	N0.	Type	Concentration（ng/ml)	Dilution	Final concentration（ng/ml)）	BCA protein final concentration(mg/ml)	（ng/mg)
A01	0	标准品	------	1	#VALUE!					标准品
B01	0.78	标准品	0.808859	1	0.808859					test sample
C01	1.56	标准品	1.72107	1	1.72107					空白孔
D01	3.12	标准品	3.08879	1	3.08879
E01	6.25	标准品	6.32128	1	6.32128
F01	12.5	标准品	12.4207	1	12.4207
G01	25	标准品	24.9346	1	24.9346
H01	50	标准品	49.9646	1	49.9646
A02	0	标准品	------	1	#VALUE!
B02	0.78	标准品	0.752588	1	0.752588
C02	1.56	标准品	1.59999	1	1.59999
D02	3.12	标准品	3.11922	1	3.11922
E02	6.25	标准品	6.3333	1	6.3333
F02	12.5	标准品	12.3581	1	12.3581
G02	25	标准品	25.1832	1	25.1832
H02	50	标准品	50.1809	1	50.1809
A03	0	标准品	------	1	#VALUE!
B03	0.78	标准品	0.775198	1	0.775198
C03	1.56	标准品	1.69698	1	1.69698
D03	3.12	标准品	2.99719	1	2.99719
E03	6.25	标准品	6.24108	1	6.24108
F03	12.5	标准品	12.5116	1	12.5116
G03	25	标准品	25.0165	1	25.0165
H03	50	标准品	49.8133	1	49.8133
A04	H17S	test sample	1.81918	1	1.81918	3.91581	0.464573
B04	M51S	test sample	1.77384	1	1.77384	3.14974	0.563169
C04	M50S	test sample	2.08016	1	2.08016	3.62126	0.574429
D04	M45S	test sample	3.65162	1	3.65162	3.73856	0.976744
E04	M26S	test sample	1.89507	1	1.89507	2.24804	0.842988
F04	M2S	test sample	2.19578	1	2.19578	2.09201	1.0496
G04	L54S	test sample	1.6073	1	1.6073	2.93196	0.548201
H04	L37S	test sample	1.87852	1	1.87852	2.5964	0.723509
A05	H17S	test sample	1.86194	1	1.86194	3.91581	0.475493
B05	M51S	test sample	1.64377	1	1.64377	3.14974	0.521875
C05	M50S	test sample	2.16813	1	2.16813	3.62126	0.598723
D05	M45S	test sample	3.59848	1	3.59848	3.73856	0.96253
E05	M26S	test sample	1.93281	1	1.93281	2.24804	0.859776
F05	M2S	test sample	2.14042	1	2.14042	2.09201	1.02314
G05	L54S	test sample	1.7834	1	1.7834	2.93196	0.608263
H05	L37S	test sample	1.95163	1	1.95163	2.5964	0.751668
A06	H17S	test sample	1.91868	1	1.91868	3.91581	0.489983
B06	M51S	test sample	1.68009	1	1.68009	3.14974	0.533405
C06	M50S	test sample	2.06388	1	2.06388	3.62126	0.569934
D06	M45S	test sample	3.77027	1	3.77027	3.73856	1.00848
E06	M26S	test sample	2.03359	1	2.03359	2.24804	0.904604
F06	M2S	test sample	2.08016	1	2.08016	2.09201	0.994334
G06	L54S	test sample	1.43494	1	1.43494	2.93196	0.489413
H06	L37S	test sample	1.85008	1	1.85008	2.5964	0.712555
A07	L24P	test sample	0.959714	1	0.959714	3.8922	0.246574
B07	Z6P	test sample	0.836691	1	0.836691	2.29749	0.364176
C07	MX16P	test sample	1.4994	1	1.4994	3.69493	0.405799
D07	K63P	test sample	0.778014	1	0.778014	2.06346	0.377044
E07	H33S	test sample	1.13984	1	1.13984	2.21569	0.514438
F07	H30S	test sample	2.53663	1	2.53663	3.91002	0.648752
G07	H28S	test sample	1.55843	1	1.55843	2.07869	0.749719
H07	H8S	test sample	1.99152	1	1.99152	2.9186	0.682354
A08	L24P	test sample	0.886317	1	0.886317	3.8922	0.227716
B08	Z6P	test sample	0.85606	1	0.85606	2.29749	0.372607
C08	MX16P	test sample	1.48952	1	1.48952	3.69493	0.403125
D08	K63P	test sample	0.90819	1	0.90819	2.06346	0.44013
E08	H33S	test sample	1.20975	1	1.20975	2.21569	0.545992
F08	H30S	test sample	2.56356	1	2.56356	3.91002	0.655637
G08	H28S	test sample	1.52159	1	1.52159	2.07869	0.731994
H08	H8S	test sample	1.84533	1	1.84533	2.9186	0.632266
A09	L24P	test sample	0.946211	1	0.946211	3.8922	0.243105
B09	Z6P	test sample	0.875339	1	0.875339	2.29749	0.380998
C09	MX16P	test sample	1.59755	1	1.59755	3.69493	0.432363
D09	K63P	test sample	1.09275	1	1.09275	2.06346	0.529573
E09	H33S	test sample	1.29159	1	1.29159	2.21569	0.582929
F09	H30S	test sample	2.65296	1	2.65296	3.91002	0.678503
G09	H28S	test sample	1.35986	1	1.35986	2.07869	0.654192
H09	H8S	test sample	2.01024	1	2.01024	2.9186	0.688767
A10	H15S	test sample	0.420251	1	0.420251	2.54343	0.16523
B10	M38S	test sample	1.16324	1	1.16324	3.31657	0.350734
C10	L24S	test sample	1.22004	1	1.22004	5.12448	0.238081
D10	Z3S	test sample	0.718406	1	0.718406	2.60028	0.27628
E10	MX14S	test sample	1.4025	1	1.4025	4.18193	0.335372
F10	K62S	test sample	1.83821	1	1.83821	2.20554	0.83345
G10	H15P	test sample	0.394434	1	0.394434	2.52867	0.155985
H10	M38P	test sample	0.975867	1	0.975867	3.68678	0.264694
A11	H15S	test sample	0.445734	1	0.445734	2.54343	0.175249
B11	M38S	test sample	1.20975	1	1.20975	3.31657	0.36476
C11	L24S	test sample	1.35231	1	1.35231	5.12448	0.263892
D11	Z3S	test sample	0.529605	1	0.529605	2.60028	0.203672
E11	MX14S	test sample	1.27633	1	1.27633	4.18193	0.305201
F11	K62S	test sample	1.72828	1	1.72828	2.20554	0.783611
G11	H15P	test sample	0.445734	1	0.445734	2.52867	0.176272
H11	M38P	test sample	0.921805	1	0.921805	3.68678	0.25003
A12	H15S	test sample	0.276577	1	0.276577	2.54343	0.108742
B12	M38S	test sample	1.13463	1	1.13463	3.31657	0.342108
C12	L24S	test sample	1.20975	1	1.20975	5.12448	0.236073
D12	Z3S	test sample	0.683882	1	0.683882	2.60028	0.263003
E12	MX14S	test sample	1.37996	1	1.37996	4.18193	0.329981
F12	K62S	test sample	1.78579	1	1.78579	2.20554	0.809685
G12	H15P	test sample	0.423455	1	0.423455	2.52867	0.167461
H12	M38P	test sample	0.932668	1	0.932668	3.68678	0.252976
