# Supplementary material for: Long Mu Qing Xin mixture improves behavioral performance in spontaneously hypertensive rats (SHR/NCrl) by upregulating catecholamine neurotransmitters in prefrontal cortex and striatum via DRD1/cAMP/PKA-CREB signaling pathway
Source: Front Pharmacol. 2024 Jul 4;15:1387359. doi: 10.3389/fphar.2024.1387359 (PMC11254830; doi:10.3389/fphar.2024.1387359)
Supplement: Supplementary file 11 [file DataSheet13.ZIP › Raw data ELISA/(4) Rat cAMP ╥╗.xlsx]

## Sheet: 原始数据
Session:		DEFAULTE.SEE					Comment:	Rat cAMP 一
Instrument:		MULTISKAN EX PRIMARY EIA V. 2.3					Species：	Rat
User name:		WEIAO					Sample type：	Sample tissue
Started at:		2023-03-03PM10:00
Actual temperature:		Amb.temp.
Layout map for calibrators Sheet: Measure1, Assay: Assay1 and for samples Sheet: Measure1, Assay: Assay1									NO.
	1	2	3	4	5	6	7	8	9	10	11	12
A	0	0	0	MX42P	MX42P	MX42P	L25P	L25P	L25P	M51P	M51P	M51P
B	1.56	1.56	1.56	MX40P	MX40P	MX40P	Z59P	Z59P	Z59P	M50P	M50P	M50P
C	3.12	3.12	3.12	MX29P	MX29P	MX29P	Z35P	Z35P	Z35P	M45P	M45P	M45P
D	6.25	6.25	6.25	K71P	K71P	K71P	Z22P	Z22P	Z22P	M2P	M2P	M2P
E	12.5	12.5	12.5	K70P	K70P	K70P	Z19P	Z19P	Z19P	L54P	L54P	L54P
F	25	25	25	K68P	K68P	K68P	Z13P	Z13P	Z13P	L44P	L44P	L44P
G	50	50	50	K66P	K66P	K66P	MX60P	MX60P	MX60P	L37P	L37P	L37P
H	100	100	100	k64P	k64P	k64P	MX52P	MX52P	MX52P	L31P	L31P	L31P
Source data for calibrators Sheet: Measure1, Assay: Assay1 and for samples Sheet: Measure1, Assay: Assay1									OD Value
	1	2	3	4	5	6	7	8	9	10	11	12
A	0.0813	0.0805	0.0823	0.1129	0.114	0.1104	0.0954	0.1021	0.1032	0.1215	0.1245	0.1268
B	0.1398	0.1412	0.1458	0.15125	0.1461	0.1492	0.1235	0.1215	0.121	0.1145	0.1104	0.1156
C	0.2013	0.1984	0.202	0.1433	0.1407	0.1462	0.1353	0.1367	0.1337	0.107	0.1089	0.1057
D	0.3681	0.3623	0.3679	0.1138	0.1185	0.1148	0.1028	0.1048	0.1079	0.1419	0.1485	0.1427
E	0.6084	0.6132	0.6078	0.1504	0.1523	0.1559	0.1264	0.1236	0.1288	0.153	0.1578	0.1557
F	0.9963	0.9899	0.9959	0.1554	0.1567	0.1575	0.1156	0.1189	0.1173	0.1608	0.1655	0.1695
G	1.5366	1.5375	1.5394	0.1807	0.1868	0.1883	0.1226	0.1248	0.1271	0.1583	0.1502	0.1562
H	2.1467	2.1539	2.1534	0.1835	0.1845	0.1868	0.1305	0.1378	0.1267	0.1765	0.1734	0.178
Sheet: Measure1, Assay: Assay1
Name	Meas.		Conc.		X（Concentration）	Y（OD Value）
					0	0.0813667
Cal_1	2.1467				1.56	0.142267
	2.1539	2.15133	100		3.12	0.200567
	2.1534				6.25	0.3661
					12.5	0.6098
Cal_2	1.5366				25	0.994033
	1.5375	1.53783	50		50	1.53783
	1.5394				100	2.15133
					Four-Parameter Logistic Curve Fitting
Cal_3	0.9963
	0.9899	0.994033	25		==================================================================
	0.9959				Equation: y = (A - D) / [1 + (x/C)^B] + D
					------------------------------------------------------------------
Cal_4	0.6084				A = 3.58248
	0.6132	0.6098	12.5		B = -1.01000
	0.6078				C = 69.22375
					D = 0.07211
Cal_5	0.3681				r^2 = 0.99984
	0.3623	0.3661	6.25		==================================================================
	0.3679
Cal_6	0.2013
	0.1984	0.200567	3.12
	0.202
Cal_7	0.1398
	0.1412	0.142267	1.56
	0.1458
Blank	0.0813
	0.0805	0.0813667	0
	0.0823
Calculated concentrations Sheet: Measure1, Assay: Assay1						Sample stock solution：pmol/ml
	1	2	3	4	5	6	7	8	9	10	11	12
A	0.192687	0.17603	0.213499	0.850399	0.873377	0.798208	0.48582	0.625212	0.648116	1.03028	1.09316	1.14142
B	1.41504	1.44459	1.54183	1.65624	1.54818	1.61383	1.07219	1.03028	1.01981	0.883824	0.798208	0.906814
C	2.73179	2.6688	2.74701	1.48896	1.43403	1.5503	1.32015	1.34965	1.28646	0.727293	0.766912	0.700197
D	6.5266	6.38854	6.52183	0.869198	0.967467	0.890093	0.639787	0.681444	0.746057	1.45938	1.599	1.47628
E	12.696	12.829	12.6794	1.63927	1.67958	1.75604	1.13302	1.07429	1.18342	1.69443	1.79645	1.75179
F	24.9908	24.7588	24.9763	1.74541	1.77305	1.79007	0.906814	0.975838	0.942362	1.86032	1.96057	2.04607
G	49.7161	49.7681	49.8778	2.28635	2.41777	2.45015	1.05333	1.09945	1.14772	1.80709	1.63503	1.76242
H	99.6587	100.5	100.441	2.34662	2.36817	2.41777	1.21915	1.37284	1.13932	2.19609	2.12959	2.22831

## Sheet: 整理后报告
Comment:	Rat cAMP 一	Species：	Rat	Sample type：	Sample tissue	BCA protein concentration	Results after dividing by BCA concentration
Position	N0.	Type	Concentration（pmol/ml)	Dilution	Final concentration（pmol/ml)	BCA protein final concentration(mg/ml)	（pmol/mg)
A01	0	标准品	0.192687	1	0.192687					标准品
B01	1.56	标准品	1.41504	1	1.41504					test sample
C01	3.12	标准品	2.73179	1	2.73179					空白孔
D01	6.25	标准品	6.5266	1	6.5266
E01	12.5	标准品	12.696	1	12.696
F01	25	标准品	24.9908	1	24.9908
G01	50	标准品	49.7161	1	49.7161
H01	100	标准品	99.6587	1	99.6587
A02	0	标准品	0.17603	1	0.17603
B02	1.56	标准品	1.44459	1	1.44459
C02	3.12	标准品	2.6688	1	2.6688
D02	6.25	标准品	6.38854	1	6.38854
E02	12.5	标准品	12.829	1	12.829
F02	25	标准品	24.7588	1	24.7588
G02	50	标准品	49.7681	1	49.7681
H02	100	标准品	100.5	1	100.5
A03	0	标准品	0.213499	1	0.213499
B03	1.56	标准品	1.54183	1	1.54183
C03	3.12	标准品	2.74701	1	2.74701
D03	6.25	标准品	6.52183	1	6.52183
E03	12.5	标准品	12.6794	1	12.6794
F03	25	标准品	24.9763	1	24.9763
G03	50	标准品	49.8778	1	49.8778
H03	100	标准品	100.441	1	100.441
A04	MX42P	test sample	0.850399	1	0.850399	2.63641	0.32256
B04	MX40P	test sample	1.65624	1	1.65624	1.58527	1.04476
C04	MX29P	test sample	1.48896	1	1.48896	2.77363	0.536828
D04	K71P	test sample	0.869198	1	0.869198	3.40054	0.255606
E04	K70P	test sample	1.63927	1	1.63927	2.66689	0.614675
F04	K68P	test sample	1.74541	1	1.74541	2.53355	0.688919
G04	K66P	test sample	2.28635	1	2.28635	3.38521	0.675394
H04	k64P	test sample	2.34662	1	2.34662	2.61545	0.897216
A05	MX42P	test sample	0.873377	1	0.873377	2.63641	0.331276
B05	MX40P	test sample	1.54818	1	1.54818	1.58527	0.976601
C05	MX29P	test sample	1.43403	1	1.43403	2.77363	0.517025
D05	K71P	test sample	0.967467	1	0.967467	3.40054	0.284504
E05	K70P	test sample	1.67958	1	1.67958	2.66689	0.629788
F05	K68P	test sample	1.77305	1	1.77305	2.53355	0.699828
G05	K66P	test sample	2.41777	1	2.41777	3.38521	0.714216
H05	k64P	test sample	2.36817	1	2.36817	2.61545	0.905455
A06	MX42P	test sample	0.798208	1	0.798208	2.63641	0.302764
B06	MX40P	test sample	1.61383	1	1.61383	1.58527	1.01802
C06	MX29P	test sample	1.5503	1	1.5503	2.77363	0.558942
D06	K71P	test sample	0.890093	1	0.890093	3.40054	0.26175
E06	K70P	test sample	1.75604	1	1.75604	2.66689	0.65846
F06	K68P	test sample	1.79007	1	1.79007	2.53355	0.706544
G06	K66P	test sample	2.45015	1	2.45015	3.38521	0.723781
H06	k64P	test sample	2.41777	1	2.41777	2.61545	0.924419
A07	L25P	test sample	0.48582	1	0.48582	3.99686	0.12155
B07	Z59P	test sample	1.07219	1	1.07219	2.56402	0.418168
C07	Z35P	test sample	1.32015	1	1.32015	1.9702	0.67006
D07	Z22P	test sample	0.639787	1	0.639787	3.25497	0.196557
E07	Z19P	test sample	1.13302	1	1.13302	2.54498	0.4452
F07	Z13P	test sample	0.906814	1	0.906814	3.45423	0.262523
G07	MX60P	test sample	1.05333	1	1.05333	1.87882	0.560632
H07	MX52P	test sample	1.21915	1	1.21915	2.17764	0.559848
A08	L25P	test sample	0.625212	1	0.625212	3.99686	0.156426
B08	Z59P	test sample	1.03028	1	1.03028	2.56402	0.401821
C08	Z35P	test sample	1.34965	1	1.34965	1.9702	0.685033
D08	Z22P	test sample	0.681444	1	0.681444	3.25497	0.209355
E08	Z19P	test sample	1.07429	1	1.07429	2.54498	0.422121
F08	Z13P	test sample	0.975838	1	0.975838	3.45423	0.282505
G08	MX60P	test sample	1.09945	1	1.09945	1.87882	0.585183
H08	MX52P	test sample	1.37284	1	1.37284	2.17764	0.630428
A09	L25P	test sample	0.648116	1	0.648116	3.99686	0.162156
B09	Z59P	test sample	1.01981	1	1.01981	2.56402	0.397736
C09	Z35P	test sample	1.28646	1	1.28646	1.9702	0.652959
D09	Z22P	test sample	0.746057	1	0.746057	3.25497	0.229206
E09	Z19P	test sample	1.18342	1	1.18342	2.54498	0.465001
F09	Z13P	test sample	0.942362	1	0.942362	3.45423	0.272814
G09	MX60P	test sample	1.14772	1	1.14772	1.87882	0.610871
H09	MX52P	test sample	1.13932	1	1.13932	2.17764	0.523191
A10	M51P	test sample	1.03028	1	1.03028	2.57355	0.400334
B10	M50P	test sample	0.883824	1	0.883824	2.19857	0.402
C10	M45P	test sample	0.727293	1	0.727293	2.68404	0.27097
D10	M2P	test sample	1.45938	1	1.45938	3.6424	0.400663
E10	L54P	test sample	1.69443	1	1.69443	5.42944	0.312083
F10	L44P	test sample	1.86032	1	1.86032	2.81367	0.661174
G10	L37P	test sample	1.80709	1	1.80709	2.45549	0.735938
H10	L31P	test sample	2.19609	1	2.19609	3.29708	0.666071
A11	M51P	test sample	1.09316	1	1.09316	2.57355	0.424768
B11	M50P	test sample	0.798208	1	0.798208	2.19857	0.363058
C11	M45P	test sample	0.766912	1	0.766912	2.68404	0.285731
D11	M2P	test sample	1.599	1	1.599	3.6424	0.438996
E11	L54P	test sample	1.79645	1	1.79645	5.42944	0.330872
F11	L44P	test sample	1.96057	1	1.96057	2.81367	0.696804
G11	L37P	test sample	1.63503	1	1.63503	2.45549	0.665867
H11	L31P	test sample	2.12959	1	2.12959	3.29708	0.645901
A12	M51P	test sample	1.14142	1	1.14142	2.57355	0.44352
B12	M50P	test sample	0.906814	1	0.906814	2.19857	0.412456
C12	M45P	test sample	0.700197	1	0.700197	2.68404	0.260874
D12	M2P	test sample	1.47628	1	1.47628	3.6424	0.405304
E12	L54P	test sample	1.75179	1	1.75179	5.42944	0.322646
F12	L44P	test sample	2.04607	1	2.04607	2.81367	0.72719
G12	L37P	test sample	1.76242	1	1.76242	2.45549	0.717746
H12	L31P	test sample	2.22831	1	2.22831	3.29708	0.675841
