# Supplementary material for: Long Mu Qing Xin mixture improves behavioral performance in spontaneously hypertensive rats (SHR/NCrl) by upregulating catecholamine neurotransmitters in prefrontal cortex and striatum via DRD1/cAMP/PKA-CREB signaling pathway
Source: Front Pharmacol. 2024 Jul 4;15:1387359. doi: 10.3389/fphar.2024.1387359 (PMC11254830; doi:10.3389/fphar.2024.1387359)
Supplement: Supplementary file 11 [file DataSheet13.ZIP › Raw data ELISA/(5) Rat cAMP ╢■.xlsx]

## Sheet: 原始数据
Session:		DEFAULTE.SEE					Comment:	Rat cAMP 二
Instrument:		MULTISKAN EX PRIMARY EIA V. 2.3					Species：	Rat
User name:		WEIAO					Sample type：	Sample tissue
Started at:		2023-03-03PM10:00
Actual temperature:		Amb.temp.
Layout map for calibrators Sheet: Measure1, Assay: Assay1 and for samples Sheet: Measure1, Assay: Assay1									NO.
	1	2	3	4	5	6	7	8	9	10	11	12
A	0	0	0	K64S	K64S	K64S	MX60S	MX60S	MX60S	L32S	L32S	L32S
B	1.56	1.56	1.56	K63S	K63S	K63S	MX57S	MX57S	MX57S	L31S	L31S	L31S
C	3.12	3.125	3.12	H33P	H33P	H33P	MX40S	MX40S	MX40S	L25S	L25S	L25S
D	6.25	6.25	6.25	H30P	H30P	H30P	MX29S	MX29S	MX29S	Z59S	Z59S	Z59S
E	12.5	12.5	12.5	H28P	H28P	H28P	MX16S	MX16S	MX16S	Z35S	Z35S	Z35S
F	25	25	25	H17P	H17P	H17P	K72S	K72S	K72S	Z22S	Z22S	Z22S
G	50	50	50	H8P	H8P	H8P	K70S	K70S	K70S	Z19S	Z19S	Z19S
H	100	100	100	M55P	M55P	M55P	K66S	K66S	K66S	Z13S	Z13S	Z13S
Source data for calibrators Sheet: Measure1, Assay: Assay1 and for samples Sheet: Measure1, Assay: Assay1									OD Value
	1	2	3	4	5	6	7	8	9	10	11	12
A	0.0818	0.081	0.082	0.1149	0.1176	0.113	0.1119	0.1182	0.1174	0.1659	0.1712	0.1675
B	0.1364	0.1436	0.1416	0.0971	0.1034	0.1004	0.1454	0.146	0.1418	0.1461	0.145	0.1401
C	0.201	0.1963	0.2024	0.1925	0.0954	0.0945	0.1192	0.118	0.1162	0.147	0.1489	0.1461
D	0.3687	0.3658	0.3681	0.1032	0.108	0.1021	0.105	0.1029	0.1032	0.1311	0.1342	0.1397
E	0.6086	0.6024	0.6036	0.1034	0.1082	0.106	0.102	0.1091	0.1051	0.1133	0.1178	0.1158
F	1.0066	0.9984	0.9964	0.1262	0.1296	0.1233	0.1462	0.1431	0.148	0.1573	0.1565	0.159
G	1.5376	1.5337	1.54	0.0972	0.0908	0.0965	0.1104	0.1084	0.1064	0.1244	0.1248	0.1292
H	2.1538	2.1612	2.153	0.1181	0.1169	0.1148	0.1133	0.1104	0.1172	0.1125	0.1179	0.1175
Sheet: Measure1, Assay: Assay1
Name	Meas.		Conc.		X（Concentration）	Y（OD Value）
					0	0.0816
Cal_1	2.1538				1.56	0.140533
	2.1612	2.156	100		3.12	0.1999
	2.153				6.25	0.367533
					12.5	0.604867
Cal_2	1.5376				25	1.00047
	1.5337	1.5371	50		50	1.5371
	1.54				100	2.156
					Four-Parameter Logistic Curve Fitting
Cal_3	1.0066
	0.9984	1.00047	25		==================================================================
	0.9964				Equation: y = (A - D) / [1 + (x/C)^B] + D
					------------------------------------------------------------------
Cal_4	0.6086				A = 3.58567
	0.6024	0.604867	12.5		B = -1.01144
	0.6036				C = 69.08076
					D = 0.07161
Cal_5	0.3687				r^2 = 0.99983
	0.3658	0.367533	6.25		==================================================================
	0.3681
Cal_6	0.201
	0.1963	0.1999	3.12
	0.2024
Cal_7	0.1364
	0.1436	0.140533	1.56
	0.1416
Blank	0.0818
	0.081	0.0816	0
	0.082
Calculated concentrations Sheet: Measure1, Assay: Assay1						Sample stock solution：pmol/ml
	1	2	3	4	5	6	7	8	9	10	11	12
A	0.214579	0.197868	0.218756	0.905398	0.961952	0.865629	0.842615	0.974526	0.957761	1.98363	2.09705	2.01784
B	1.35723	1.50938	1.46707	0.533596	0.665015	0.602416	1.54749	1.5602	1.4713	1.56232	1.53902	1.43536
C	2.74014	2.63809	2.77059	2.55575	0.498155	0.479395	0.995489	0.970335	0.932622	1.58139	1.62167	1.56232
D	6.55391	6.48487	6.53961	0.66084	0.76108	0.637884	0.698417	0.654579	0.66084	1.24551	1.31083	1.42691
E	12.7042	12.5334	12.5664	0.665015	0.765259	0.719299	0.635798	0.784068	0.700505	0.871907	0.966143	0.924244
F	25.333	25.0346	24.9621	1.14243	1.21394	1.08151	1.56444	1.4988	1.60259	1.80018	1.78315	1.83638
G	49.6348	49.4112	49.7728	0.535681	0.402278	0.521087	0.811245	0.769438	0.727654	1.10461	1.11301	1.20552
H	100.031	100.898	99.9379	0.972431	0.947285	0.903304	0.871907	0.811245	0.953571	0.855167	0.968239	0.959857

## Sheet: 整理后报告
Comment:	Rat cAMP 二	Species：	Rat	Sample type：	Sample tissue	BCA protein concentration	Results after dividing by BCA concentration
Position	N0.	Type	Concentration（pmol/ml)	Dilution	Final concentration（pmol/ml)	BCA protein final concentration(mg/ml)	（pmol/mg)
A01	0	标准品	0.214579	1	0.214579					标准品
B01	1.56	标准品	1.35723	1	1.35723					test sample
C01	3.12	标准品	2.74014	1	2.74014					空白孔
D01	6.25	标准品	6.55391	1	6.55391
E01	12.5	标准品	12.7042	1	12.7042
F01	25	标准品	25.333	1	25.333
G01	50	标准品	49.6348	1	49.6348
H01	100	标准品	100.031	1	100.031
A02	0	标准品	0.197868	1	0.197868
B02	1.56	标准品	1.50938	1	1.50938
C02	3.125	标准品	2.63809	1	2.63809
D02	6.25	标准品	6.48487	1	6.48487
E02	12.5	标准品	12.5334	1	12.5334
F02	25	标准品	25.0346	1	25.0346
G02	50	标准品	49.4112	1	49.4112
H02	100	标准品	100.898	1	100.898
A03	0	标准品	0.218756	1	0.218756
B03	1.56	标准品	1.46707	1	1.46707
C03	3.12	标准品	2.77059	1	2.77059
D03	6.25	标准品	6.53961	1	6.53961
E03	12.5	标准品	12.5664	1	12.5664
F03	25	标准品	24.9621	1	24.9621
G03	50	标准品	49.7728	1	49.7728
H03	100	标准品	99.9379	1	99.9379
A04	K64S	test sample	0.905398	1	0.905398	4.42097	0.204796
B04	K63S	test sample	0.533596	1	0.533596	2.03872	0.26173
C04	H33P	test sample	2.55575	1	2.55575	2.09962	1.21725
D04	H30P	test sample	0.66084	1	0.66084	2.31274	0.285739
E04	H28P	test sample	0.665015	1	0.665015	0.661252	1.00569
F04	H17P	test sample	1.14243	1	1.14243	3.34688	0.341342
G04	H8P	test sample	0.535681	1	0.535681	1.99114	0.269032
H04	M55P	test sample	0.972431	1	0.972431	4.73056	0.205564
A05	K64S	test sample	0.961952	1	0.961952	4.42097	0.217589
B05	K63S	test sample	0.665015	1	0.665015	2.03872	0.326192
C05	H33P	test sample	0.498155	1	0.498155	2.09962	0.23726
D05	H30P	test sample	0.76108	1	0.76108	2.31274	0.329081
E05	H28P	test sample	0.765259	1	0.765259	0.661252	1.15729
F05	H17P	test sample	1.21394	1	1.21394	3.34688	0.362707
G05	H8P	test sample	0.402278	1	0.402278	1.99114	0.202034
H05	M55P	test sample	0.947285	1	0.947285	4.73056	0.200248
A06	K64S	test sample	0.865629	1	0.865629	4.42097	0.195801
B06	K63S	test sample	0.602416	1	0.602416	2.03872	0.295487
C06	H33P	test sample	0.479395	1	0.479395	2.09962	0.228325
D06	H30P	test sample	0.637884	1	0.637884	2.31274	0.275813
E06	H28P	test sample	0.719299	1	0.719299	0.661252	1.08778
F06	H17P	test sample	1.08151	1	1.08151	3.34688	0.32314
G06	H8P	test sample	0.521087	1	0.521087	1.99114	0.261703
H06	M55P	test sample	0.903304	1	0.903304	4.73056	0.190951
A07	MX60S	test sample	0.842615	1	0.842615	3.28368	0.256607
B07	MX57S	test sample	1.54749	1	1.54749	3.38904	0.456616
C07	MX40S	test sample	0.995489	1	0.995489	3.18034	0.313013
D07	MX29S	test sample	0.698417	1	0.698417	4.07993	0.171184
E07	MX16S	test sample	0.635798	1	0.635798	2.98159	0.213241
F07	K72S	test sample	1.56444	1	1.56444	3.2033	0.488383
G07	K70S	test sample	0.811245	1	0.811245	5.25394	0.154407
H07	K66S	test sample	0.871907	1	0.871907	2.75647	0.316313
A08	MX60S	test sample	0.974526	1	0.974526	3.28368	0.296779
B08	MX57S	test sample	1.5602	1	1.5602	3.38904	0.460366
C08	MX40S	test sample	0.970335	1	0.970335	3.18034	0.305104
D08	MX29S	test sample	0.654579	1	0.654579	4.07993	0.160439
E08	MX16S	test sample	0.784068	1	0.784068	2.98159	0.262969
F08	K72S	test sample	1.4988	1	1.4988	3.2033	0.467893
G08	K70S	test sample	0.769438	1	0.769438	5.25394	0.14645
H08	K66S	test sample	0.811245	1	0.811245	2.75647	0.294306
A09	MX60S	test sample	0.957761	1	0.957761	3.28368	0.291673
B09	MX57S	test sample	1.4713	1	1.4713	3.38904	0.434135
C09	MX40S	test sample	0.932622	1	0.932622	3.18034	0.293246
D09	MX29S	test sample	0.66084	1	0.66084	4.07993	0.161973
E09	MX16S	test sample	0.700505	1	0.700505	2.98159	0.234943
F09	K72S	test sample	1.60259	1	1.60259	3.2033	0.500293
G09	K70S	test sample	0.727654	1	0.727654	5.25394	0.138497
H09	K66S	test sample	0.953571	1	0.953571	2.75647	0.34594
A10	L32S	test sample	1.98363	1	1.98363	2.81176	0.705475
B10	L31S	test sample	1.56232	1	1.56232	1.80454	0.86577
C10	L25S	test sample	1.58139	1	1.58139	2.73169	0.578906
D10	Z59S	test sample	1.24551	1	1.24551	3.43697	0.362387
E10	Z35S	test sample	0.871907	1	0.871907	2.84228	0.306763
F10	Z22S	test sample	1.80018	1	1.80018	2.91096	0.618413
G10	Z19S	test sample	1.10461	1	1.10461	3.40054	0.324834
H10	Z13S	test sample	0.855167	1	0.855167	3.22626	0.265065
A11	L32S	test sample	2.09705	1	2.09705	2.81176	0.745813
B11	L31S	test sample	1.53902	1	1.53902	1.80454	0.852859
C11	L25S	test sample	1.62167	1	1.62167	2.73169	0.593653
D11	Z59S	test sample	1.31083	1	1.31083	3.43697	0.381391
E11	Z35S	test sample	0.966143	1	0.966143	2.84228	0.339918
F11	Z22S	test sample	1.78315	1	1.78315	2.91096	0.612563
G11	Z19S	test sample	1.11301	1	1.11301	3.40054	0.327305
H11	Z13S	test sample	0.968239	1	0.968239	3.22626	0.300112
A12	L32S	test sample	2.01784	1	2.01784	2.81176	0.717642
B12	L31S	test sample	1.43536	1	1.43536	1.80454	0.795417
C12	L25S	test sample	1.56232	1	1.56232	2.73169	0.571924
D12	Z59S	test sample	1.42691	1	1.42691	3.43697	0.415165
E12	Z35S	test sample	0.924244	1	0.924244	2.84228	0.325177
F12	Z22S	test sample	1.83638	1	1.83638	2.91096	0.630851
G12	Z19S	test sample	1.20552	1	1.20552	3.40054	0.354508
H12	Z13S	test sample	0.959857	1	0.959857	3.22626	0.297514
