# Supplementary material for: Long Mu Qing Xin mixture improves behavioral performance in spontaneously hypertensive rats (SHR/NCrl) by upregulating catecholamine neurotransmitters in prefrontal cortex and striatum via DRD1/cAMP/PKA-CREB signaling pathway
Source: Front Pharmacol. 2024 Jul 4;15:1387359. doi: 10.3389/fphar.2024.1387359 (PMC11254830; doi:10.3389/fphar.2024.1387359)
Supplement: Supplementary file 11 [file DataSheet13.ZIP › Raw data ELISA/(6) Rat cAMP ╚2.xlsx]

## Sheet: 原始数据
Session:		DEFAULTE.SEE					Comment:	Rat cAMP 三
Instrument:		MULTISKAN EX PRIMARY EIA V. 2.3					Species：	Rat
User name:		WEIAO					Sample type：	Sample tissue
Started at:		2023-03-03PM10:00
Actual temperature:		Amb.temp.
Layout map for calibrators Sheet: Measure1, Assay: Assay1 and for samples Sheet: Measure1, Assay: Assay1									NO.
	1	2	3	4	5	6	7	8	9	10	11	12
A	0	0	0	H17S	H17S	H17S	L24P	L24P	L24P	H15S	H15S	H15S
B	1.56	1.56	1.56	M51S	M51S	M51S	Z6P	Z6P	Z6P	M38S	M38S	M38S
C	3.12	3.12	3.12	M50S	M50S	M50S	MX16P	MX16P	MX16P	L24S	L24S	L24S
D	6.25	6.25	6.25	M45S	M45S	M45S	K63P	K63P	K63P	Z3S	Z3S	Z3S
E	12.5	12.5	12.5	M26S	M26S	M26S	H33S	H33S	H33S	MX14S	MX14S	MX14S
F	25	25	25	M2S	M2S	M2S	H30S	H30S	H30S	K62S	K62S	K62S
G	50	50	50	L54S	L54S	L54S	H28S	H28S	H28S	H15P	H15P	H15P
H	100	100	100	L37S	L37S	L37S	H8S	H8S	H8S	M38P	M38P	M38P
Source data for calibrators Sheet: Measure1, Assay: Assay1 and for samples Sheet: Measure1, Assay: Assay1									OD Value
	1	2	3	4	5	6	7	8	9	10	11	12
A	0.0815	0.0819	0.0821	0.1362	0.1331	0.136	0.1816	0.1824	0.182	0.1144	0.1149	0.115
B	0.1468	0.1463	0.1456	0.1388	0.1351	0.1329	0.1319	0.1334	0.1361	0.136	0.1367	0.1329
C	0.2009	0.2015	0.2026	0.118	0.1192	0.1196	0.1269	0.1251	0.1273	0.1967	0.1953	0.1963
D	0.3683	0.368	0.3679	0.1052	0.1034	0.1089	0.1423	0.1426	0.1431	0.1264	0.1259	0.1257
E	0.6085	0.6079	0.6081	0.1152	0.1147	0.1105	0.087	0.0862	0.0895	0.1328	0.1343	0.1349
F	0.9969	0.997	0.9961	0.1273	0.1278	0.1218	0.1439	0.1453	0.1479	0.1384	0.1372	0.1375
G	1.5375	1.5374	1.541	0.1587	0.1503	0.1575	0.0948	0.0999	0.0967	0.1173	0.1184	0.1176
H	2.1539	2.1541	2.1531	0.1443	0.1471	0.144	0.1448	0.1477	0.1457	0.1996	0.2006	0.2011
Sheet: Measure1, Assay: Assay1
Name	Meas.		Conc.		X（Concentration）	Y（OD Value）
					0	0.0818333
Cal_1	2.1539				1.56	0.146233
	2.1541	2.1537	100		3.12	0.201667
	2.1531				6.25	0.368067
					12.5	0.608167
Cal_2	1.5375				25	0.996667
	1.5374	1.53863	50		50	1.53863
	1.541				100	2.1537
					Four-Parameter Logistic Curve Fitting
Cal_3	0.9969
	0.997	0.996667	25		==================================================================
	0.9961				Equation: y = (A - D) / [1 + (x/C)^B] + D
					------------------------------------------------------------------
Cal_4	0.6085				A = 3.59050
	0.6079	0.608167	12.5		B = -1.01011
	0.6081				C = 69.47531
					D = 0.07385
Cal_5	0.3683				r^2 = 0.99985
	0.368	0.368067	6.25		==================================================================
	0.3679
Cal_6	0.2009
	0.2015	0.201667	3.12
	0.2026
Cal_7	0.1468
	0.1463	0.146233	1.56
	0.1456
Blank	0.0815
	0.0819	0.0818333	0
	0.0821
Calculated concentrations Sheet: Measure1, Assay: Assay1						Sample stock solution：pmol/ml
	1	2	3	4	5	6	7	8	9	10	11	12
A	0.161041	0.169394	0.173569	1.30542	1.24005	1.3012	2.27323	2.29047	2.28185	0.847363	0.857829	0.859922
B	1.5296	1.51901	1.50417	1.36032	1.28222	1.23583	1.21477	1.24637	1.30331	1.3012	1.31597	1.23583
C	2.69108	2.70413	2.72808	0.922753	0.947904	0.956289	1.10955	1.07172	1.11796	2.5998	2.56942	2.59112
D	6.50259	6.49543	6.49305	0.655085	0.617523	0.732353	1.43431	1.44066	1.45124	1.09904	1.08853	1.08432
E	12.6725	12.6559	12.6614	0.864109	0.853642	0.765791	0.275754	0.259082	0.327839	1.23373	1.26534	1.278
F	24.9828	24.9865	24.9538	1.11796	1.12847	1.00243	1.46817	1.49782	1.55293	1.35187	1.32653	1.33286
G	49.6992	49.6934	49.9011	1.78253	1.60385	1.75696	0.438243	0.544527	0.47783	0.908087	0.931135	0.914372
H	100.221	100.245	100.128	1.47664	1.53596	1.47029	1.48723	1.54869	1.50629	2.6628	2.68455	2.69543

## Sheet: 整理后报告
Comment:	Rat cAMP 三	Species：	Rat	Sample type：	Sample tissue	BCA protein concentration	Results after dividing by BCA concentration
Position	N0.	Type	Concentration（pmol/ml)	Dilution	Final concentration（pmol/ml)	BCA protein final concentration(mg/ml)	（pmol/mg)
A01	0	标准品	0.161041	1	0.161041					标准品
B01	1.56	标准品	1.5296	1	1.5296					test sample
C01	3.12	标准品	2.69108	1	2.69108					空白孔
D01	6.25	标准品	6.50259	1	6.50259
E01	12.5	标准品	12.6725	1	12.6725
F01	25	标准品	24.9828	1	24.9828
G01	50	标准品	49.6992	1	49.6992
H01	100	标准品	100.221	1	100.221
A02	0	标准品	0.169394	1	0.169394
B02	1.56	标准品	1.51901	1	1.51901
C02	3.12	标准品	2.70413	1	2.70413
D02	6.25	标准品	6.49543	1	6.49543
E02	12.5	标准品	12.6559	1	12.6559
F02	25	标准品	24.9865	1	24.9865
G02	50	标准品	49.6934	1	49.6934
H02	100	标准品	100.245	1	100.245
A03	0	标准品	0.173569	1	0.173569
B03	1.56	标准品	1.50417	1	1.50417
C03	3.12	标准品	2.72808	1	2.72808
D03	6.25	标准品	6.49305	1	6.49305
E03	12.5	标准品	12.6614	1	12.6614
F03	25	标准品	24.9538	1	24.9538
G03	50	标准品	49.9011	1	49.9011
H03	100	标准品	100.128	1	100.128
A04	H17S	test sample	1.30542	1	1.30542	3.91581	0.333372
B04	M51S	test sample	1.36032	1	1.36032	3.14974	0.431881
C04	M50S	test sample	0.922753	1	0.922753	3.62126	0.254816
D04	M45S	test sample	0.655085	1	0.655085	3.73856	0.175224
E04	M26S	test sample	0.864109	1	0.864109	2.24804	0.384383
F04	M2S	test sample	1.11796	1	1.11796	2.09201	0.534394
G04	L54S	test sample	1.78253	1	1.78253	2.93196	0.607966
H04	L37S	test sample	1.47664	1	1.47664	2.5964	0.568725
A05	H17S	test sample	1.24005	1	1.24005	3.91581	0.316678
B05	M51S	test sample	1.28222	1	1.28222	3.14974	0.407086
C05	M50S	test sample	0.947904	1	0.947904	3.62126	0.261761
D05	M45S	test sample	0.617523	1	0.617523	3.73856	0.165177
E05	M26S	test sample	0.853642	1	0.853642	2.24804	0.379727
F05	M2S	test sample	1.12847	1	1.12847	2.09201	0.53942
G05	L54S	test sample	1.60385	1	1.60385	2.93196	0.547025
H05	L37S	test sample	1.53596	1	1.53596	2.5964	0.591574
A06	H17S	test sample	1.3012	1	1.3012	3.91581	0.332295
B06	M51S	test sample	1.23583	1	1.23583	3.14974	0.39236
C06	M50S	test sample	0.956289	1	0.956289	3.62126	0.264076
D06	M45S	test sample	0.732353	1	0.732353	3.73856	0.195892
E06	M26S	test sample	0.765791	1	0.765791	2.24804	0.340648
F06	M2S	test sample	1.00243	1	1.00243	2.09201	0.479173
G06	L54S	test sample	1.75696	1	1.75696	2.93196	0.599246
H06	L37S	test sample	1.47029	1	1.47029	2.5964	0.566278
A07	L24P	test sample	2.27323	1	2.27323	3.8922	0.584048
B07	Z6P	test sample	1.21477	1	1.21477	2.29749	0.528736
C07	MX16P	test sample	1.10955	1	1.10955	3.69493	0.300289
D07	K63P	test sample	1.43431	1	1.43431	2.06346	0.695099
E07	H33S	test sample	0.275754	1	0.275754	2.21569	0.124455
F07	H30S	test sample	1.46817	1	1.46817	3.91002	0.375489
G07	H28S	test sample	0.438243	1	0.438243	2.07869	0.210827
H07	H8S	test sample	1.48723	1	1.48723	2.9186	0.509569
A08	L24P	test sample	2.29047	1	2.29047	3.8922	0.588477
B08	Z6P	test sample	1.24637	1	1.24637	2.29749	0.542493
C08	MX16P	test sample	1.07172	1	1.07172	3.69493	0.290051
D08	K63P	test sample	1.44066	1	1.44066	2.06346	0.698175
E08	H33S	test sample	0.259082	1	0.259082	2.21569	0.11693
F08	H30S	test sample	1.49782	1	1.49782	3.91002	0.383072
G08	H28S	test sample	0.544527	1	0.544527	2.07869	0.261957
H08	H8S	test sample	1.54869	1	1.54869	2.9186	0.530627
A09	L24P	test sample	2.28185	1	2.28185	3.8922	0.586262
B09	Z6P	test sample	1.30331	1	1.30331	2.29749	0.567277
C09	MX16P	test sample	1.11796	1	1.11796	3.69493	0.302565
D09	K63P	test sample	1.45124	1	1.45124	2.06346	0.703302
E09	H33S	test sample	0.327839	1	0.327839	2.21569	0.147962
F09	H30S	test sample	1.55293	1	1.55293	3.91002	0.397166
G09	H28S	test sample	0.47783	1	0.47783	2.07869	0.229871
H09	H8S	test sample	1.50629	1	1.50629	2.9186	0.516101
A10	H15S	test sample	0.847363	1	0.847363	2.54343	0.333157
B10	M38S	test sample	1.3012	1	1.3012	3.31657	0.392334
C10	L24S	test sample	2.5998	1	2.5998	5.12448	0.50733
D10	Z3S	test sample	1.09904	1	1.09904	2.60028	0.42266
E10	MX14S	test sample	1.23373	1	1.23373	4.18193	0.295014
F10	K62S	test sample	1.35187	1	1.35187	2.20554	0.612942
G10	H15P	test sample	0.908087	1	0.908087	2.52867	0.359116
H10	M38P	test sample	2.6628	1	2.6628	3.68678	0.722257
A11	H15S	test sample	0.857829	1	0.857829	2.54343	0.337272
B11	M38S	test sample	1.31597	1	1.31597	3.31657	0.396788
C11	L24S	test sample	2.56942	1	2.56942	5.12448	0.501401
D11	Z3S	test sample	1.08853	1	1.08853	2.60028	0.418619
E11	MX14S	test sample	1.26534	1	1.26534	4.18193	0.302575
F11	K62S	test sample	1.32653	1	1.32653	2.20554	0.601454
G11	H15P	test sample	0.931135	1	0.931135	2.52867	0.368231
H11	M38P	test sample	2.68455	1	2.68455	3.68678	0.728156
A12	H15S	test sample	0.859922	1	0.859922	2.54343	0.338095
B12	M38S	test sample	1.23583	1	1.23583	3.31657	0.372624
C12	L24S	test sample	2.59112	1	2.59112	5.12448	0.505635
D12	Z3S	test sample	1.08432	1	1.08432	2.60028	0.417003
E12	MX14S	test sample	1.278	1	1.278	4.18193	0.3056
F12	K62S	test sample	1.33286	1	1.33286	2.20554	0.604326
G12	H15P	test sample	0.914372	1	0.914372	2.52867	0.361602
H12	M38P	test sample	2.69543	1	2.69543	3.68678	0.731106
