# Supplementary material for: Long Mu Qing Xin mixture improves behavioral performance in spontaneously hypertensive rats (SHR/NCrl) by upregulating catecholamine neurotransmitters in prefrontal cortex and striatum via DRD1/cAMP/PKA-CREB signaling pathway
Source: Front Pharmacol. 2024 Jul 4;15:1387359. doi: 10.3389/fphar.2024.1387359 (PMC11254830; doi:10.3389/fphar.2024.1387359)
Supplement: Supplementary file 13 [file DataSheet10.ZIP]

Archive with 30 entries (30 files):
- IHC Raw Image of p-CREB  in striatum (3)/H34  1-200 PCREB_20.0x.tif-W1.tif
- IHC Raw Image of p-CREB  in striatum (3)/H34  1-200 PCREB_20.0x.tif-W2.tif
- IHC Raw Image of p-CREB  in striatum (3)/H34  1-200 PCREB_20.0x.tif-W3.tif
- IHC Raw Image of p-CREB  in striatum (3)/H34  1-200 PCREB_20.0x.tif-W4.tif
- IHC Raw Image of p-CREB  in striatum (3)/H34  1-200 PCREB_20.0x.tif-W5.tif
- IHC Raw Image of p-CREB  in striatum (3)/H41  1-200 PCREB_20.0x.tif-W1.tif
- IHC Raw Image of p-CREB  in striatum (3)/H41  1-200 PCREB_20.0x.tif-W2.tif
- IHC Raw Image of p-CREB  in striatum (3)/H41  1-200 PCREB_20.0x.tif-W3.tif
- IHC Raw Image of p-CREB  in striatum (3)/H41  1-200 PCREB_20.0x.tif-W4.tif
- IHC Raw Image of p-CREB  in striatum (3)/H41  1-200 PCREB_20.0x.tif-W5.tif
- IHC Raw Image of p-CREB  in striatum (3)/H48  1-200 PCREB_20.0x.tif-W1.tif
- IHC Raw Image of p-CREB  in striatum (3)/H48  1-200 PCREB_20.0x.tif-W2.tif
- IHC Raw Image of p-CREB  in striatum (3)/H48  1-200 PCREB_20.0x.tif-W3.tif
- IHC Raw Image of p-CREB  in striatum (3)/H48  1-200 PCREB_20.0x.tif-W4.tif
- IHC Raw Image of p-CREB  in striatum (3)/H48  1-200 PCREB_20.0x.tif-W5.tif
- IHC Raw Image of p-CREB  in striatum (3)/H53  1-200 PCREB_20.0x.tif-W1.tif
- IHC Raw Image of p-CREB  in striatum (3)/H53  1-200 PCREB_20.0x.tif-W2.tif
- IHC Raw Image of p-CREB  in striatum (3)/H53  1-200 PCREB_20.0x.tif-W3.tif
- IHC Raw Image of p-CREB  in striatum (3)/H53  1-200 PCREB_20.0x.tif-W4.tif
- IHC Raw Image of p-CREB  in striatum (3)/H53  1-200 PCREB_20.0x.tif-W5.tif
- IHC Raw Image of p-CREB  in striatum (3)/M11   CREB_20.0x.tif-W1.tif
- IHC Raw Image of p-CREB  in striatum (3)/M11   CREB_20.0x.tif-W2.tif
- IHC Raw Image of p-CREB  in striatum (3)/M11   CREB_20.0x.tif-W3.tif
- IHC Raw Image of p-CREB  in striatum (3)/M11   CREB_20.0x.tif-W4.tif
- IHC Raw Image of p-CREB  in striatum (3)/M11   CREB_20.0x.tif-W5.tif
- IHC Raw Image of p-CREB  in striatum (3)/M27  1-200 PCREB_20.0x.tif-W1.tif
- IHC Raw Image of p-CREB  in striatum (3)/M27  1-200 PCREB_20.0x.tif-W2.tif
- IHC Raw Image of p-CREB  in striatum (3)/M27  1-200 PCREB_20.0x.tif-W3.tif
- IHC Raw Image of p-CREB  in striatum (3)/M27  1-200 PCREB_20.0x.tif-W4.tif
- IHC Raw Image of p-CREB  in striatum (3)/M27  1-200 PCREB_20.0x.tif-W5.tif
