# Supplementary material for: Long Mu Qing Xin mixture improves behavioral performance in spontaneously hypertensive rats (SHR/NCrl) by upregulating catecholamine neurotransmitters in prefrontal cortex and striatum via DRD1/cAMP/PKA-CREB signaling pathway
Source: Front Pharmacol. 2024 Jul 4;15:1387359. doi: 10.3389/fphar.2024.1387359 (PMC11254830; doi:10.3389/fphar.2024.1387359)
Supplement: Supplementary file 14 [file DataSheet6.ZIP]

Archive with 30 entries (30 files):
- IHC Raw Image of P-CREB  in PFC(1)/K61  1-200 PCREB_20.0x.tif-Q1.tif
- IHC Raw Image of P-CREB  in PFC(1)/K61  1-200 PCREB_20.0x.tif-Q2.tif
- IHC Raw Image of P-CREB  in PFC(1)/K61  1-200 PCREB_20.0x.tif-Q3.tif
- IHC Raw Image of P-CREB  in PFC(1)/K61  1-200 PCREB_20.0x.tif-Q4.tif
- IHC Raw Image of P-CREB  in PFC(1)/K61  1-200 PCREB_20.0x.tif-Q5.tif
- IHC Raw Image of P-CREB  in PFC(1)/K65  1-200 PCREB_20.0x.tif-Q1.tif
- IHC Raw Image of P-CREB  in PFC(1)/K65  1-200 PCREB_20.0x.tif-Q2.tif
- IHC Raw Image of P-CREB  in PFC(1)/K65  1-200 PCREB_20.0x.tif-Q3.tif
- IHC Raw Image of P-CREB  in PFC(1)/K65  1-200 PCREB_20.0x.tif-Q4.tif
- IHC Raw Image of P-CREB  in PFC(1)/K65  1-200 PCREB_20.0x.tif-Q5.tif
- IHC Raw Image of P-CREB  in PFC(1)/K67  1-200 PCREB_20.0x.tif-Q3.tif
- IHC Raw Image of P-CREB  in PFC(1)/K67  1-200 PCREB_20.0x.tif-Q4.tif
- IHC Raw Image of P-CREB  in PFC(1)/K67  1-200 PCREB_20.0x.tif-Q5.tif
- IHC Raw Image of P-CREB  in PFC(1)/K67  1-200 PCREB_20.0x.tif-W1.tif
- IHC Raw Image of P-CREB  in PFC(1)/K67  1-200 PCREB_20.0x.tif-W2.tif
- IHC Raw Image of P-CREB  in PFC(1)/K69  1-200 PCREB_20.0x.tif-Q1.tif
- IHC Raw Image of P-CREB  in PFC(1)/K69  1-200 PCREB_20.0x.tif-Q2.tif
- IHC Raw Image of P-CREB  in PFC(1)/K69  1-200 PCREB_20.0x.tif-Q3.tif
- IHC Raw Image of P-CREB  in PFC(1)/K69  1-200 PCREB_20.0x.tif-Q4.tif
- IHC Raw Image of P-CREB  in PFC(1)/K69  1-200 PCREB_20.0x.tif-Q5.tif
- IHC Raw Image of P-CREB  in PFC(1)/L7   1-200 PCREB_20.0x.tif-Q1.tif
- IHC Raw Image of P-CREB  in PFC(1)/L7   1-200 PCREB_20.0x.tif-Q3.tif
- IHC Raw Image of P-CREB  in PFC(1)/L7   1-200 PCREB_20.0x.tif-Q4.tif
- IHC Raw Image of P-CREB  in PFC(1)/L7   1-200 PCREB_20.0x.tif-Q5.tif
- IHC Raw Image of P-CREB  in PFC(1)/L7  1-200 PCREB_20.0x.tif-Q2.tif
- IHC Raw Image of P-CREB  in PFC(1)/L9  1-200 PCREB_20.0x.tif-Q1.tif
- IHC Raw Image of P-CREB  in PFC(1)/L9  1-200 PCREB_20.0x.tif-Q2.tif
- IHC Raw Image of P-CREB  in PFC(1)/L9  1-200 PCREB_20.0x.tif-Q3.tif
- IHC Raw Image of P-CREB  in PFC(1)/L9  1-200 PCREB_20.0x.tif-Q4.tif
- IHC Raw Image of P-CREB  in PFC(1)/L9  1-200 PCREB_20.0x.tif-Q5.tif
