# Supplementary material for: Long Mu Qing Xin mixture improves behavioral performance in spontaneously hypertensive rats (SHR/NCrl) by upregulating catecholamine neurotransmitters in prefrontal cortex and striatum via DRD1/cAMP/PKA-CREB signaling pathway
Source: Front Pharmacol. 2024 Jul 4;15:1387359. doi: 10.3389/fphar.2024.1387359 (PMC11254830; doi:10.3389/fphar.2024.1387359)
Supplement: Supplementary file 15 [file Table6.XLSX]

## Sheet: DA
	Determination of dopamine content
	NO.	Peak area	DA(ng/mL/100mg)	DA(ng/g)
1	Z13P	49.946	483.392	4833.92
2	K70P	48.612	469.988	4699.88
3	MX29P	31.364	296.685	2966.85
4	L24P	143.328	1421.67	14216.7
5	Z19P	45.653	440.257	4402.57
6	H15P	41.379	397.313	3973.13
7	M50P	57.575	560.046	5600.46
8	MX40P	30.756	290.576	2905.76
9	M2P	70.777	692.696	6926.96
10	L43P	40.153	384.995	3849.95
11	H8P	51.658	500.594	5005.94
12	Z35P	70.466	689.571	6895.71
13	K68P	61.661	601.101	6011.01
14	H28P	13.012	112.289	1122.89
15	MX57P	38.787	371.27	3712.7
16	K66P	92.976	915.746	9157.46
17	Z4P	49.01	473.987	4739.87
18	H30P	41.267	396.188	3961.88
19	M38P	69.225	677.102	6771.02
20	M45P	42.634	409.923	4099.23
21	Z22P	45.751	441.242	4412.42
22	K62P	106.249	1049.11	10491.1
23	L25P	58.431	568.647	5686.47
24	MX14P	28.347	266.371	2663.71
25	H17P	39.623	379.669	3796.69
26	L31P	18.259	165.01	1650.1
27	MX16P	12.941	111.576	1115.76
28	L32P	42.517	408.748	4087.48
29	M26P	51.211	496.102	4961.02
30	K71P	62.369	608.215	6082.15
31	K63P	87.353	859.247	8592.47
32	Z6P	46.678	450.556	4505.56
33	M49P	57.08	555.073	5550.73
34	MX42P	15.756	139.86	1398.6
35	L37P	34.317	326.356	3263.56
36	H33P	56.788	552.139	5521.39
37	M2S	28.092	263.809	2638.09
38	Z4S	43.048	414.083	4140.83
39	Z13S	31.289	295.932	2959.32
40	L43S	28.372	266.622	2666.22
41	K66S	27.291	255.761	2557.61
42	H30S	44.625	429.928	4299.28
43	M26S	39.012	373.53	3735.3
44	M49S	84.941	835.012	8350.12
45	Z19S	27.669	259.559	2595.59
46	L32S	23.612	218.795	2187.95
47	L25S	68.8	672.832	6728.32
48	K64S	29.035	273.284	2732.84
49	Z6S	42.892	412.515	4125.15
50	M45S	23.43	216.967	2169.67
51	M50S	27.761	260.483	2604.83
52	MX40S	12.624	108.391	1083.91
53	L37S	23.585	218.524	2185.24
54	H15S	25.435	237.112	2371.12
55	H33S	43.405	417.67	4176.7
56	K70S	35.961	342.875	3428.75
57	MX16S	13.895	121.162	1211.62
58	MX52S	19.576	178.243	1782.43
59	Z22S	23.442	217.087	2170.87
60	H17S	21.219	194.751	1947.51
61	H8S	24.222	224.924	2249.24
62	L31S	27.356	256.414	2564.14
63	MX14S	12.691	109.064	1090.64
64	K63S	53.91	523.221	5232.21
65	H23S	26.052	243.312	2433.12
66	K62S	76.126	746.442	7464.42
67	K72S	27.883	261.709	2617.09
68	Z35S	34.964	332.857	3328.57
69	L24S	32.606	309.165	3091.65
70	MX42S	8.479	66.743	667.43
71	M38S	32.786	310.973	3109.73
72	MX29S	6.898	50.8576	508.576
	Indicator name	Standard curve		Retention time (min)
	DA	y = 0.3981x + 1.8364 ; R² = 0.9997		13.44
	Standard spectrogram
	Sample Spectra

## Sheet: DA Statistics
Groups	NO.		PFC			Striatum
			DA(ng/ml=ng/100mg)	DA(ng/g)	Mean	NO.	DA(ng/ml=ng/100mg)	DA(ng/g)	Mean
KY	K70P	1	469.988	4699.88	750.568	K66S	255.761	2557.61	400.549
	K62P	1	1049.11	10491.1		K63S	523.221	5232.21
	K68P	1	601.101	6011.01		K64S	273.284	2732.84
	K66P	1	915.746	9157.46		K70S	342.875	3428.75
	K71P	1	608.215	6082.15		K62S	746.442	7464.42
	K63P	1	859.247	8592.47		K72S	261.709	2617.09
SHR	MX14P	2	266.371	2663.71	246.056	MX42S	66.743	667.43	105.743
	MX40P	2	290.576	2905.76		MX29S	50.8576	508.576
	MX42P	2	139.86	1398.6		MX40S	108.391	1083.91
	MX57P	2	371.27	3712.7		MX52S	178.243	1782.43
	MX29P	2	296.685	2966.85		MX14S	109.064	1090.64
	MX16P	2	111.576	1115.76		MX16S	121.162	1211.62
MPH	Z22P	3	441.242	4412.42	496.501	Z13S	295.932	2959.32	322.006
	Z19P	3	440.257	4402.57		Z19S	259.559	2595.59
	Z35P	3	689.571	6895.71		Z6S	412.515	4125.15
	Z4P	3	473.987	4739.87		Z22S	217.087	2170.87
	Z13P	3	483.392	4833.92		Z4S	414.083	4140.83
	Z6P	3	450.556	4505.56		Z35S	332.857	3328.57
LMQXM-LD	L24P	4	1421.67	14216.7	545.904	L43S	266.622	2666.22	323.725
	L43P	4	384.995	3849.95		L32S	218.795	2187.95
	L25P	4	568.647	5686.47		L37S	218.524	2185.24
	L31P	4	165.01	1650.1		L31S	256.414	2564.14
	L32P	4	408.748	4087.48		L25S	672.832	6728.32
	L37P	4	326.356	3263.56		L24S	309.165	3091.65
LMQXM-MD	M50P	5	560.046	5600.46	565.157	M2S	263.809	2638.09	376.796
	M2P	5	692.696	6926.96		M26S	373.53	3735.3
	M38P	5	677.102	6771.02		M45S	216.967	2169.67
	M45P	5	409.923	4099.23		M50S	260.483	2604.83
	M26P	5	496.102	4961.02		M49S	835.012	8350.12
	M49P	5	555.073	5550.73		M38S	310.973	3109.73
LMQXM-HD	H28P	6	112.289	1122.89	389.699	H17S	194.751	1947.51	291.283
	H30P	6	396.188	3961.88		H8S	224.924	2249.24
	H8P	6	500.594	5005.94		H15S	237.112	2371.12
	H17P	6	379.669	3796.69		H23S	243.312	2433.12
	H33P	6	552.139	5521.39		H30S	429.928	4299.28
	H15P	6	397.313	3973.13		H33S	417.67	4176.7
