# Supplementary material for: Long Mu Qing Xin mixture improves behavioral performance in spontaneously hypertensive rats (SHR/NCrl) by upregulating catecholamine neurotransmitters in prefrontal cortex and striatum via DRD1/cAMP/PKA-CREB signaling pathway
Source: Front Pharmacol. 2024 Jul 4;15:1387359. doi: 10.3389/fphar.2024.1387359 (PMC11254830; doi:10.3389/fphar.2024.1387359)
Supplement: Supplementary file 16 [file Table4.XLSX]

## Sheet: PFC
NO.	CT Target gene			Average CT Target gene	CT Internal reference			Average CT Internal reference	△CT=Average CT Target gene-Average CT Internal reference	△CT control =CT Target of Control - CT Internal reference of Control	△△CT=△CT - △CT control	2-△△CT	gene
K62	31.87	32.02	32.1	31.9967	15.69	15.7	15.71	15.7	16.2967	15.0253	1.27133	0.414277	BDNF
K63	31.52	31.2	31.5	31.4067	16.93	16.98	17.09	17	14.4067	15.0253	-0.618667	1.53546	BDNF
K66	31.54	31.88	31.34	31.5867	16.53	16.64	16.78	16.65	14.9367	15.0253	-0.0886667	1.06339	BDNF
K68	29.14	29.52	29.48	29.38	15.18	15.34	15.36	15.2933	14.0867	15.0253	-0.938667	1.91676	BDNF
K72	31.33	31.44	31.33	31.3667	15.88	16.01	16.01	15.9667	15.4	15.0253	0.374667	0.771284	BDNF
MX16	33.33	33	33.32	33.2167	16.14	16.13	16.27	16.18	17.0367	15.0253	2.01133	0.248044	BDNF
MX29	31.08	31.78	31.2	31.3533	15.57	15.71	15.76	15.68	15.6733	15.0253	0.648	0.638164	BDNF
MX40	33.22	32.86	33.23	33.1033	15.76	15.75	16	15.8367	17.2667	15.0253	2.24133	0.211491	BDNF
MX52	32.07	32.23	32.98	32.4267	15.84	15.92	15.98	15.9133	16.5133	15.0253	1.488	0.356506	BDNF
MX60	32.43	32.09	32.49	32.3367	15.49	15.4	15.64	15.51	16.8267	15.0253	1.80133	0.286909	BDNF
Z4	30.01	30.45	30.41	30.29	15.55	15.65	15.77	15.6567	14.6333	15.0253	-0.392	1.31221	BDNF
Z6	31.58	31.29	31.61	31.4933	16.07	16.17	16.36	16.2	15.2933	15.0253	0.268	0.83047	BDNF
Z13	31.32	31.92	31.25	31.4967	16.3	16.6	16.64	16.5133	14.9833	15.0253	-0.042	1.02954	BDNF
Z19	31.5	31.6	31.26	31.4533	16.35	16.5	16.6	16.4833	14.97	15.0253	-0.0553333	1.0391	BDNF
Z59	30.03	30.12	30.28	30.1433	15.54	15.66	15.83	15.6767	14.4667	15.0253	-0.558667	1.47291	BDNF
L24	30.38	30.57	30.82	30.59	15.91	16	16.19	16.0333	14.5567	15.0253	-0.468667	1.38383	BDNF
L25	30.99	31.08	30.93	31	14.93	14.98	15.15	15.02	15.98	15.0253	0.954667	0.515961	BDNF
L32	30.25	30.28	30.52	30.35	15.19	15.63	15.54	15.4533	14.8967	15.0253	-0.128667	1.09328	BDNF
L37	31.51	31.63	31.79	31.6433	15.34	15.16	15.21	15.2367	16.4067	15.0253	1.38133	0.383864	BDNF
L43	30.25	30.76	30.35	30.4533	15.84	15.96	16.07	15.9567	14.4967	15.0253	-0.528667	1.4426	BDNF
M38	30.58	30.75	30.94	30.7567	15.66	15.83	15.9	15.7967	14.96	15.0253	-0.0653333	1.04633	BDNF
M45	30.79	30.84	30.06	30.5633	16.7	16.76	16.88	16.78	13.7833	15.0253	-1.242	2.36526	BDNF
M50	30.2	30.11	30.53	30.28	15.55	15.53	15.54	15.54	14.74	15.0253	-0.285333	1.21869	BDNF
M51	31.66	31.76	31.9	31.7733	15.91	16.02	16.13	16.02	15.7533	15.0253	0.728	0.60374	BDNF
M55	31.17	31.34	31.27	31.26	15.85	15.91	16.03	15.93	15.33	15.0253	0.304667	0.809629	BDNF
H15	32	32.81	32.05	32.2867	17.09	17	17.04	17.0433	15.2433	15.0253	0.218	0.859756	BDNF
H28	33.49	33.38	33.79	33.5533	16.88	17.06	17.11	17.0167	16.5367	15.0253	1.51133	0.350787	BDNF
H30	31.3	31.64	31.87	31.6033	15.03	15.39	15.3	15.24	16.3633	15.0253	1.338	0.395569	BDNF
H33	33.33	33.28	33.8	33.47	17.34	17.33	17.4	17.3567	16.1133	15.0253	1.088	0.470413	BDNF
H21	30.74	30.93	30.93	30.8667	15.09	15.18	15.26	15.1767	15.69	15.0253	0.664667	0.630834	BDNF
NO.	CT Target gene			Average CT Target gene	CT Internal reference			Average CT Internal reference	△CT=Average CT Target gene-Average CT Internal reference	△CT control =CT Target of Control - CT Internal reference of Control	△△CT=△CT - △CT control	2-△△CT	gene
K62	24.59	24.68	24.74	24.67	15.69	15.7	15.71	15.7	8.97	7.26533	1.70467	0.306792	DRD1
K63	24.03	24.07	24.12	24.0733	16.93	16.98	17.09	17	7.07333	7.26533	-0.192	1.14235	DRD1
K66	22.87	22.92	22.99	22.9267	16.53	16.64	16.78	16.65	6.27667	7.26533	-0.988667	1.98435	DRD1
K68	22.5	22.63	22.72	22.6167	15.18	15.34	15.36	15.2933	7.32333	7.26533	0.058	0.960595	DRD1
K72	22.88	22.98	22.09	22.65	15.88	16.01	16.01	15.9667	6.68333	7.26533	-0.582	1.49692	DRD1
MX16	25.63	25.73	25.85	25.7367	16.14	16.13	16.27	16.18	9.55667	7.26533	2.29133	0.204287	DRD1
MX29	24.04	24.22	24.26	24.1733	15.57	15.71	15.76	15.68	8.49333	7.26533	1.228	0.426909	DRD1
MX40	24.93	25.09	25.04	25.02	15.76	15.75	16	15.8367	9.18333	7.26533	1.918	0.264621	DRD1
MX52	25.47	25.61	25.62	25.5667	15.84	15.92	15.98	15.9133	9.65333	7.26533	2.388	0.191047	DRD1
MX60	23.33	23.49	23.58	23.4667	15.49	15.4	15.64	15.51	7.95667	7.26533	0.691333	0.619281	DRD1
Z4	22.29	22.31	22.46	22.3533	15.55	15.65	15.77	15.6567	6.69667	7.26533	-0.568667	1.48315	DRD1
Z6	23.9	23.95	24.14	23.9967	16.07	16.17	16.36	16.2	7.79667	7.26533	0.531333	0.691915	DRD1
Z13	23.72	23.89	23.9	23.8367	16.3	16.6	16.64	16.5133	7.32333	7.26533	0.058	0.960595	DRD1
Z19	23.2	23.09	23.23	23.1733	16.35	16.5	16.6	16.4833	6.69	7.26533	-0.575333	1.49002	DRD1
Z59	23.15	23.14	23.19	23.16	15.54	15.66	15.83	15.6767	7.48333	7.26533	0.218	0.859756	DRD1
L24	22.6	22.78	22.93	22.77	15.91	16	16.19	16.0333	6.73667	7.26533	-0.528667	1.4426	DRD1
L25	23.46	23.39	23.58	23.4767	14.93	14.98	15.15	15.02	8.45667	7.26533	1.19133	0.437898	DRD1
L32	23.2	23.15	23.27	23.2067	15.19	15.63	15.54	15.4533	7.75333	7.26533	0.488	0.713013	DRD1
L37	23.5	23.57	23.72	23.5967	15.34	15.16	15.21	15.2367	8.36	7.26533	1.09467	0.468244	DRD1
L43	22.09	22.25	22.36	22.2333	15.84	15.96	16.07	15.9567	6.27667	7.26533	-0.988667	1.98435	DRD1
M38	23.04	23.2	23.36	23.2	15.66	15.83	15.9	15.7967	7.40333	7.26533	0.138	0.908778	DRD1
M45	23.29	23.22	23.3	23.27	16.7	16.76	16.88	16.78	6.49	7.26533	-0.775333	1.71159	DRD1
M50	22.5	22.64	22.65	22.5967	15.55	15.53	15.54	15.54	7.05667	7.26533	-0.208667	1.15562	DRD1
M51	22.63	22.65	22.73	22.67	15.91	16.02	16.13	16.02	6.65	7.26533	-0.615333	1.53191	DRD1
M55	22.61	22.79	22.9	22.7667	15.85	15.91	16.03	15.93	6.83667	7.26533	-0.428667	1.34599	DRD1
H15	24.04	23.92	24.12	24.0267	17.09	17	17.04	17.0433	6.98333	7.26533	-0.282	1.21588	DRD1
H28	24.7	24.86	24.84	24.8	16.88	17.06	17.11	17.0167	7.78333	7.26533	0.518	0.698339	DRD1
H30	21.87	21.82	22.14	21.9433	15.03	15.39	15.3	15.24	6.70333	7.26533	-0.562	1.47631	DRD1
H33	25.33	25.62	25.66	25.5367	17.34	17.33	17.4	17.3567	8.18	7.26533	0.914667	0.530466	DRD1
H21	21.84	21.86	21.96	21.8867	15.09	15.18	15.26	15.1767	6.71	7.26533	-0.555333	1.46951	DRD1
NO.	CT Target gene			Average CT Target gene	CT Internal reference			Average CT Internal reference	△CT=Average CT Target gene-Average CT Internal reference	△CT control =CT Target of Control - CT Internal reference of Control	△△CT=△CT - △CT control	2-△△CT	gene
K62	39.59	39.59	39.59	39.59	15.69	15.7	15.71	15.7	23.89	21.7373	2.15267	0.224897	Gαs
K63	37.6	37.6	37.7	37.6333	16.93	16.98	17.09	17	20.6333	21.7373	-1.104	2.1495	Gαs
K66	37.9	37.75	37.91	37.8533	16.53	16.64	16.78	16.65	21.2033	21.7373	-0.534	1.44794	Gαs
K68	36.2	36.91	36.54	36.55	15.18	15.34	15.36	15.2933	21.2567	21.7373	-0.480667	1.39539	Gαs
K72	37.4	37.79	37.82	37.67	15.88	16.01	16.01	15.9667	21.7033	21.7373	-0.034	1.02385	Gαs
MX16	38.2	37.6	37.9	37.9	16.14	16.13	16.27	16.18	21.72	21.7373	-0.0173333	1.01209	Gαs
MX29	38.98	38.98	38.98	38.98	15.57	15.71	15.76	15.68	23.3	21.7373	1.56267	0.338525	Gαs
MX40	40	40	40	40	15.76	15.75	16	15.8367	24.1633	21.7373	2.426	0.186081	Gαs
MX52	40	40	40	40	15.84	15.92	15.98	15.9133	24.0867	21.7373	2.34933	0.196237	Gαs
MX60	40	40	40	40	15.49	15.4	15.64	15.51	24.49	21.7373	2.75267	0.148376	Gαs
Z4	37.03	37.03	37.03	37.03	15.55	15.65	15.77	15.6567	21.3733	21.7373	-0.364	1.28699	Gαs
Z6	38.03	37.855	37.68	37.855	16.07	16.17	16.36	16.2	21.655	21.7373	-0.0823333	1.05873	Gαs
Z13	38.75	38.83	38.91	38.83	16.3	16.6	16.64	16.5133	22.3167	21.7373	0.579333	0.669273	Gαs
Z19	38	38	38	38	16.35	16.5	16.6	16.4833	21.5167	21.7373	-0.220667	1.16527	Gαs
Z59	37.46	37.46	37.46	37.46	15.54	15.66	15.83	15.6767	21.7833	21.7373	0.046	0.968618	Gαs
L24	38	38	38	38	15.91	16	16.19	16.0333	21.9667	21.7373	0.229333	0.853029	Gαs
L25	37.51	37.51	37.51	37.51	14.93	14.98	15.15	15.02	22.49	21.7373	0.752667	0.593506	Gαs
L32	38	38	38	38	15.19	15.63	15.54	15.4533	22.5467	21.7373	0.809333	0.570645	Gαs
L37	37.65	37.65	37.65	37.65	15.34	15.16	15.21	15.2367	22.4133	21.7373	0.676	0.625898	Gαs
L43	38	38	38	38	15.84	15.96	16.07	15.9567	22.0433	21.7373	0.306	0.808881	Gαs
M38	38.22	38.22	38.22	38.22	15.66	15.83	15.9	15.7967	22.4233	21.7373	0.686	0.621575	Gαs
M45	38.7	38.45	38.87	38.6733	16.7	16.76	16.88	16.78	21.8933	21.7373	0.156	0.89751	Gαs
M50	37	37	37	37	15.55	15.53	15.54	15.54	21.46	21.7373	-0.277333	1.21195	Gαs
M51	37.4	37.3	37.4	37.3667	15.91	16.02	16.13	16.02	21.3467	21.7373	-0.390667	1.311	Gαs
M55	37.02	37.03	37.03	37.0267	15.85	15.91	16.03	15.93	21.0967	21.7373	-0.640667	1.55905	Gαs
H15	38.16	38.39	38.96	38.5033	17.09	17	17.04	17.0433	21.46	21.7373	-0.277333	1.21195	Gαs
H28	38.64	38.66	38.61	38.6367	16.88	17.06	17.11	17.0167	21.62	21.7373	-0.117333	1.08473	Gαs
H30	38.015	37.75	38.28	38.015	15.03	15.39	15.3	15.24	22.775	21.7373	1.03767	0.487115	Gαs
H33	38.77	38.7	38.79	38.7533	17.34	17.33	17.4	17.3567	21.3967	21.7373	-0.340667	1.26634	Gαs
H21	37.91	38.01	37.89	37.9367	15.09	15.18	15.26	15.1767	22.76	21.7373	1.02267	0.492206	Gαs
NO.	CT Target gene			Average CT Target gene	CT Internal reference			Average CT Internal reference	△CT=Average CT Target gene-Average CT Internal reference	△CT control =CT Target of Control - CT Internal reference of Control	△△CT=△CT - △CT control	2-△△CT	gene
K62	21.21	21.31	21.29	21.27	15.69	15.7	15.71	15.7	5.57	3.736	1.834	0.280486	Gαolf
K63	20.18	20.25	20.16	20.1967	16.93	16.98	17.09	17	3.19667	3.736	-0.539333	1.4533	Gαolf
K66	19.66	19.78	19.82	19.7533	16.53	16.64	16.78	16.65	3.10333	3.736	-0.632667	1.55043	Gαolf
K68	18.44	18.41	18.42	18.4233	15.18	15.34	15.36	15.2933	3.13	3.736	-0.606	1.52203	Gαolf
K72	19.68	19.62	19.64	19.6467	15.88	16.01	16.01	15.9667	3.68	3.736	-0.056	1.03958	Gαolf
MX16	22.84	23.01	23.03	22.96	16.14	16.13	16.27	16.18	6.78	3.736	3.044	0.121245	Gαolf
MX29	19.97	20.15	20.26	20.1267	15.57	15.71	15.76	15.68	4.44667	3.736	0.710667	0.611038	Gαolf
MX40	21.88	21.94	22.18	22	15.76	15.75	16	15.8367	6.16333	3.736	2.42733	0.185909	Gαolf
MX52	21.08	21.26	21.51	21.2833	15.84	15.92	15.98	15.9133	5.37	3.736	1.634	0.322194	Gαolf
MX60	21.34	21.54	21.63	21.5033	15.49	15.4	15.64	15.51	5.99333	3.736	2.25733	0.209158	Gαolf
Z4	20.05	20.25	20.28	20.1933	15.55	15.65	15.77	15.6567	4.53667	3.736	0.800667	0.574084	Gαolf
Z6	20.42	20.65	20.53	20.5333	16.07	16.17	16.36	16.2	4.33333	3.736	0.597333	0.660975	Gαolf
Z13	20.03	20.89	20.13	20.35	16.3	16.6	16.64	16.5133	3.83667	3.736	0.100667	0.932602	Gαolf
Z19	19.07	19.14	19.35	19.1867	16.35	16.5	16.6	16.4833	2.70333	3.736	-1.03267	2.0458	Gαolf
Z59	19.07	19.04	19.08	19.0633	15.54	15.66	15.83	15.6767	3.38667	3.736	-0.349333	1.27397	Gαolf
L24	19.03	19.07	19.02	19.04	15.91	16	16.19	16.0333	3.00667	3.736	-0.729333	1.65787	Gαolf
L25	19.11	19.01	19.09	19.07	14.93	14.98	15.15	15.02	4.05	3.736	0.314	0.804408	Gαolf
L32	19.21	19.27	19.39	19.29	15.19	15.63	15.54	15.4533	3.83667	3.736	0.100667	0.932602	Gαolf
L37	20.74	20.52	20.82	20.6933	15.34	15.16	15.21	15.2367	5.45667	3.736	1.72067	0.303408	Gαolf
L43	19.56	19.79	19.85	19.7333	15.84	15.96	16.07	15.9567	3.77667	3.736	0.0406667	0.972206	Gαolf
M38	19.49	19.59	19.73	19.6033	15.66	15.83	15.9	15.7967	3.80667	3.736	0.0706667	0.952198	Gαolf
M45	20.85	20.02	20.05	20.3067	16.7	16.76	16.88	16.78	3.52667	3.736	-0.209333	1.15615	Gαolf
M50	19.24	19.15	19.16	19.1833	15.55	15.53	15.54	15.54	3.64333	3.736	-0.0926667	1.06634	Gαolf
M51	19.65	19.97	19.04	19.5533	15.91	16.02	16.13	16.02	3.53333	3.736	-0.202667	1.15082	Gαolf
M55	19.89	19.01	19.19	19.3633	15.85	15.91	16.03	15.93	3.43333	3.736	-0.302667	1.23342	Gαolf
H15	21.1	21.48	21.48	21.3533	17.09	17	17.04	17.0433	4.31	3.736	0.574	0.671752	Gαolf
H28	20.1	20.1	20.1	20.1	16.88	17.06	17.11	17.0167	3.08333	3.736	-0.652667	1.57207	Gαolf
H30	19.95	19.91	19.96	19.94	15.03	15.39	15.3	15.24	4.7	3.736	0.964	0.512634	Gαolf
H33	20.97	20.92	20.94	20.9433	17.34	17.33	17.4	17.3567	3.58667	3.736	-0.149333	1.10906	Gαolf
H21	19.71	19.65	19.88	19.7467	15.09	15.18	15.26	15.1767	4.57	3.736	0.834	0.560972	Gαolf
NO.	CT Target gene			Average CT Target gene	CT Internal reference			Average CT Internal reference	△CT=Average CT Target gene-Average CT Internal reference	△CT control =CT Target of Control - CT Internal reference of Control	△△CT=△CT - △CT control	2-△△CT	gene
K62	20.18	20.29	20.4	20.29	15.69	15.7	15.71	15.7	4.59	3.65667	0.933333	0.523647	PRKACA
K63	20.17	20.18	20.15	20.1667	16.93	16.98	17.09	17	3.16667	3.65667	-0.49	1.40444	PRKACA
K66	20	20	20	20	16.53	16.64	16.78	16.65	3.35	3.65667	-0.306667	1.23685	PRKACA
K68	19.02	19.04	19.09	19.05	15.18	15.34	15.36	15.2933	3.75667	3.65667	0.1	0.933033	PRKACA
K72	19.23	19.46	19.47	19.3867	15.88	16.01	16.01	15.9667	3.42	3.65667	-0.236667	1.17827	PRKACA
MX16	21.16	21.17	21.25	21.1933	16.14	16.13	16.27	16.18	5.01333	3.65667	1.35667	0.390483	PRKACA
MX29	20.33	20.35	20.47	20.3833	15.57	15.71	15.76	15.68	4.70333	3.65667	1.04667	0.484085	PRKACA
MX40	20.6	20.68	20.7	20.66	15.76	15.75	16	15.8367	4.82333	3.65667	1.16667	0.445449	PRKACA
MX52	20.69	20.73	20.77	20.73	15.84	15.92	15.98	15.9133	4.81667	3.65667	1.16	0.447513	PRKACA
MX60	20.24	20.31	20.36	20.3033	15.49	15.4	15.64	15.51	4.79333	3.65667	1.13667	0.454809	PRKACA
Z4	19.16	19.25	19.36	19.2567	15.55	15.65	15.77	15.6567	3.6	3.65667	-0.0566667	1.04006	PRKACA
Z6	19.66	19.8	19.83	19.7633	16.07	16.17	16.36	16.2	3.56333	3.65667	-0.0933333	1.06683	PRKACA
Z13	19.83	19.45	19.59	19.6233	16.3	16.6	16.64	16.5133	3.11	3.65667	-0.546667	1.46071	PRKACA
Z19	19.13	19.26	19.29	19.2267	16.35	16.5	16.6	16.4833	2.74333	3.65667	-0.913333	1.88339	PRKACA
Z59	19.46	19.3	19.32	19.36	15.54	15.66	15.83	15.6767	3.68333	3.65667	0.0266667	0.981686	PRKACA
L24	19.75	19.61	19.69	19.6833	15.91	16	16.19	16.0333	3.65	3.65667	-0.00666667	1.00463	PRKACA
L25	19.24	19.26	19.25	19.25	14.93	14.98	15.15	15.02	4.23	3.65667	0.573333	0.672062	PRKACA
L32	19.17	19.01	19.07	19.0833	15.19	15.63	15.54	15.4533	3.63	3.65667	-0.0266667	1.01866	PRKACA
L37	19.29	19.28	19.13	19.2333	15.34	15.16	15.21	15.2367	3.99667	3.65667	0.34	0.790041	PRKACA
L43	19.23	19.27	19.29	19.2633	15.84	15.96	16.07	15.9567	3.30667	3.65667	-0.35	1.27456	PRKACA
M38	19.08	19.17	19.12	19.1233	15.66	15.83	15.9	15.7967	3.32667	3.65667	-0.33	1.25701	PRKACA
M45	19.45	19.54	19.59	19.5267	16.7	16.76	16.88	16.78	2.74667	3.65667	-0.91	1.87905	PRKACA
M50	19.29	19.26	19.24	19.2633	15.55	15.53	15.54	15.54	3.72333	3.65667	0.0666667	0.954842	PRKACA
M51	19.26	19.23	19.24	19.2433	15.91	16.02	16.13	16.02	3.22333	3.65667	-0.433333	1.35035	PRKACA
M55	19.37	19.49	19.38	19.4133	15.85	15.91	16.03	15.93	3.48333	3.65667	-0.173333	1.12766	PRKACA
H15	21.37	21.63	21.58	21.5267	17.09	17	17.04	17.0433	4.48333	3.65667	0.826667	0.56383	PRKACA
H28	20.07	20.15	20.16	20.1267	16.88	17.06	17.11	17.0167	3.11	3.65667	-0.546667	1.46071	PRKACA
H30	19.92	20	20.04	19.9867	15.03	15.39	15.3	15.24	4.74667	3.65667	1.09	0.469761	PRKACA
H33	21.95	21.03	21.09	21.3567	17.34	17.33	17.4	17.3567	4	3.65667	0.343333	0.788218	PRKACA
H21	20.06	20.13	20.26	20.15	15.09	15.18	15.26	15.1767	4.97333	3.65667	1.31667	0.401461	PRKACA
NO.	CT Target gene			Average CT Target gene	CT Internal reference			Average CT Internal reference	△CT=Average CT Target gene-Average CT Internal reference	△CT control =CT Target of Control - CT Internal reference of Control	△△CT=△CT - △CT control	2-△△CT	gene
K62	22.84	22.9	23.03	22.9233	15.69	15.7	15.71	15.7	7.22333	5.64467	1.57867	0.334791	CREB1
K63	22.26	22.25	22.21	22.24	16.93	16.98	17.09	17	5.24	5.64467	-0.404667	1.32378	CREB1
K66	21.84	21.82	21.85	21.8367	16.53	16.64	16.78	16.65	5.18667	5.64467	-0.458	1.37364	CREB1
K68	20.54	20.52	20.68	20.58	15.18	15.34	15.36	15.2933	5.28667	5.64467	-0.358	1.28165	CREB1
K72	21.28	21.27	21.21	21.2533	15.88	16.01	16.01	15.9667	5.28667	5.64467	-0.358	1.28165	CREB1
MX16	23.01	23.11	23.25	23.1233	16.14	16.13	16.27	16.18	6.94333	5.64467	1.29867	0.406502	CREB1
MX29	22.11	22.24	22.28	22.21	15.57	15.71	15.76	15.68	6.53	5.64467	0.885333	0.541362	CREB1
MX40	22.86	22.86	22.95	22.89	15.76	15.75	16	15.8367	7.05333	5.64467	1.40867	0.37666	CREB1
MX52	22.98	23.03	23.07	23.0267	15.84	15.92	15.98	15.9133	7.11333	5.64467	1.46867	0.361316	CREB1
MX60	22.76	22.85	22.91	22.84	15.49	15.4	15.64	15.51	7.33	5.64467	1.68533	0.310931	CREB1
Z4	21.49	21.38	21.25	21.3733	15.55	15.65	15.77	15.6567	5.71667	5.64467	0.072	0.951318	CREB1
Z6	21.62	21.74	21.86	21.74	16.07	16.17	16.36	16.2	5.54	5.64467	-0.104667	1.07525	CREB1
Z13	21.38	21.46	21.58	21.4733	16.3	16.6	16.64	16.5133	4.96	5.64467	-0.684667	1.60733	CREB1
Z19	22.55	22.65	22.71	22.6367	16.35	16.5	16.6	16.4833	6.15333	5.64467	0.508667	0.702872	CREB1
Z59	22.52	22.61	22.72	22.6167	15.54	15.66	15.83	15.6767	6.94	5.64467	1.29533	0.407442	CREB1
L24	22.07	22.02	22.04	22.0433	15.91	16	16.19	16.0333	6.01	5.64467	0.365333	0.776289	CREB1
L25	20.81	20.81	20.81	20.81	14.93	14.98	15.15	15.02	5.79	5.64467	0.145333	0.90417	CREB1
L32	21.12	21.16	21.18	21.1533	15.19	15.63	15.54	15.4533	5.7	5.64467	0.0553333	0.962372	CREB1
L37	21.35	21.38	21.51	21.4133	15.34	15.16	15.21	15.2367	6.17667	5.64467	0.532	0.691595	CREB1
L43	21.19	21.28	21.55	21.34	15.84	15.96	16.07	15.9567	5.38333	5.64467	-0.261333	1.19859	CREB1
M38	21.84	21.89	21	21.5767	15.66	15.83	15.9	15.7967	5.78	5.64467	0.135333	0.910459	CREB1
M45	21.89	21.88	21.08	21.6167	16.7	16.76	16.88	16.78	4.83667	5.64467	-0.808	1.75078	CREB1
M50	21.73	21.81	21.74	21.76	15.55	15.53	15.54	15.54	6.22	5.64467	0.575333	0.671131	CREB1
M51	21.12	21.35	21.49	21.32	15.91	16.02	16.13	16.02	5.3	5.64467	-0.344667	1.26986	CREB1
M55	22.04	22.43	22.23	22.2333	15.85	15.91	16.03	15.93	6.30333	5.64467	0.658667	0.633463	CREB1
H15	24.64	24.63	24.86	24.71	17.09	17	17.04	17.0433	7.66667	5.64467	2.022	0.246217	CREB1
H28	22.97	22.04	22.13	22.38	16.88	17.06	17.11	17.0167	5.36333	5.64467	-0.281333	1.21532	CREB1
H30	22.53	22.56	22.68	22.59	15.03	15.39	15.3	15.24	7.35	5.64467	1.70533	0.30665	CREB1
H33	23.01	23.14	23.27	23.14	17.34	17.33	17.4	17.3567	5.78333	5.64467	0.138667	0.908358	CREB1
H21	22.52	22.64	22.74	22.6333	15.09	15.18	15.26	15.1767	7.45667	5.64467	1.812	0.284796	CREB1
