# Supplementary material for: Long Mu Qing Xin mixture improves behavioral performance in spontaneously hypertensive rats (SHR/NCrl) by upregulating catecholamine neurotransmitters in prefrontal cortex and striatum via DRD1/cAMP/PKA-CREB signaling pathway
Source: Front Pharmacol. 2024 Jul 4;15:1387359. doi: 10.3389/fphar.2024.1387359 (PMC11254830; doi:10.3389/fphar.2024.1387359)
Supplement: Supplementary file 17 [file DataSheet12.ZIP]

Archive with 32 entries (32 files):
- IHC Raew Image of PKA  in striatum/H34  1-200 PKA_20.0x.tif-W3.tif
- IHC Raew Image of PKA  in striatum/H41  1-200 PKA_20.0x.tif-W1.tif
- IHC Raew Image of PKA  in striatum/H48  1-200 PKA_20.0x.tif-W2.tif
- IHC Raew Image of PKA  in striatum/H53  1-200 PKA_20.0x.tif-W2.tif
- IHC Raew Image of PKA  in striatum/K61  1-200 PKA_20.0x.tif-W1.tif
- IHC Raew Image of PKA  in striatum/K65   PKA_20.0x.tif-W5.tif
- IHC Raew Image of PKA  in striatum/K67  1-200 PKA_20.0x.tif-W1.tif
- IHC Raew Image of PKA  in striatum/K69  1-200 PKA_20.0x.tif-W5.tif
- IHC Raew Image of PKA  in striatum/L10  1-200 PKA_20.0x.tif-W4.tif
- IHC Raew Image of PKA  in striatum/L20  1-200 PKA_20.0x.tif-W1.tif
- IHC Raew Image of PKA  in striatum/L7 1-200 PKA_20.0x.tif-W5.tif
- IHC Raew Image of PKA  in striatum/L9  1-200 PKA_20.0x.tif-W5.tif
- IHC Raew Image of PKA  in striatum/M11  PKA_20.0x.tif-W1.tif
- IHC Raew Image of PKA  in striatum/M11  PKA_20.0x.tif-W2.tif
- IHC Raew Image of PKA  in striatum/M27  1-200 PKA_20.0x.tif-W5.tif
- IHC Raew Image of PKA  in striatum/M36  1-200 PKA_20.0x.tif-W4.tif
- IHC Raew Image of PKA  in striatum/M36  1-200 PKA_20.0x.tif-W5.tif
- IHC Raew Image of PKA  in striatum/M58  1-200 PKA_20.0x.tif-W1.tif
- IHC Raew Image of PKA  in striatum/MX1  1-200 PKA_20.0x.tif-W1.tif
- IHC Raew Image of PKA  in striatum/MX1  1-200 PKA_20.0x.tif-W2.tif
- IHC Raew Image of PKA  in striatum/MX18  1-200 PKA_20.0x.tif-W1.tif
- IHC Raew Image of PKA  in striatum/MX18  1-200 PKA_20.0x.tif-W2.tif
- IHC Raew Image of PKA  in striatum/MX21  1-200 PKA_20.0x.tif-W1.tif
- IHC Raew Image of PKA  in striatum/MX21  1-200 PKA_20.0x.tif-W2.tif
- IHC Raew Image of PKA  in striatum/MX5 ╬╞╫┤╠σ1-200 PKA_20.0x.tif-W2.tif
- IHC Raew Image of PKA  in striatum/Z23  1-200 PKA_20.0x.tif-W1.tif
- IHC Raew Image of PKA  in striatum/Z46  1-200 PKA_20.0x.tif-W1.tif
- IHC Raew Image of PKA  in striatum/Z46  1-200 PKA_20.0x.tif-W3.tif
- IHC Raew Image of PKA  in striatum/Z46  1-200 PKA_20.0x.tif-W5.tif
- IHC Raew Image of PKA  in striatum/Z47  1-200 PKA_20.0x.tif-W1.tif
- IHC Raew Image of PKA  in striatum/Z47  1-200 PKA_20.0x.tif-W5.tif
- IHC Raew Image of PKA  in striatum/Z56  1-200 PKA_20.0x.tif-W2.tif
