# Supplementary material for: Long Mu Qing Xin mixture improves behavioral performance in spontaneously hypertensive rats (SHR/NCrl) by upregulating catecholamine neurotransmitters in prefrontal cortex and striatum via DRD1/cAMP/PKA-CREB signaling pathway
Source: Front Pharmacol. 2024 Jul 4;15:1387359. doi: 10.3389/fphar.2024.1387359 (PMC11254830; doi:10.3389/fphar.2024.1387359)
Supplement: Supplementary file 18 [file DataSheet2.ZIP]

Archive with 31 entries (31 files):
- IHC Raw image of BDNF  in PFC(2)/MX1  1-100 BDNF_20.0x.tif-Q1.tif
- IHC Raw image of BDNF  in PFC(2)/MX1  1-100 BDNF_20.0x.tif-Q2.tif
- IHC Raw image of BDNF  in PFC(2)/MX1  1-100 BDNF_20.0x.tif-Q3.tif
- IHC Raw image of BDNF  in PFC(2)/MX1  1-100 BDNF_20.0x.tif-Q4.tif
- IHC Raw image of BDNF  in PFC(2)/MX1  1-100 BDNF_20.0x.tif-Q5.tif
- IHC Raw image of BDNF  in PFC(2)/MX18  1-100 BDNF_20.0x.tif-Q1.tif
- IHC Raw image of BDNF  in PFC(2)/MX18  1-100 BDNF_20.0x.tif-Q2.tif
- IHC Raw image of BDNF  in PFC(2)/MX18  1-100 BDNF_20.0x.tif-Q3.tif
- IHC Raw image of BDNF  in PFC(2)/MX18  1-100 BDNF_20.0x.tif-Q4.tif
- IHC Raw image of BDNF  in PFC(2)/MX18  1-100 BDNF_20.0x.tif-Q5.tif
- IHC Raw image of BDNF  in PFC(2)/MX21  1-100 BDNF_20.0x.tif-Q1.tif
- IHC Raw image of BDNF  in PFC(2)/MX21  1-100 BDNF_20.0x.tif-Q2.tif
- IHC Raw image of BDNF  in PFC(2)/MX21  1-100 BDNF_20.0x.tif-Q3.tif
- IHC Raw image of BDNF  in PFC(2)/MX21  1-100 BDNF_20.0x.tif-Q4.tif
- IHC Raw image of BDNF  in PFC(2)/MX21  1-100 BDNF_20.0x.tif-Q5.tif
- IHC Raw image of BDNF  in PFC(2)/MX5  1-100 BDNF_20.0x.tif-Q1.tif
- IHC Raw image of BDNF  in PFC(2)/MX5  1-100 BDNF_20.0x.tif-Q2.tif
- IHC Raw image of BDNF  in PFC(2)/MX5  1-100 BDNF_20.0x.tif-Q3.tif
- IHC Raw image of BDNF  in PFC(2)/MX5  1-100 BDNF_20.0x.tif-Q4.tif
- IHC Raw image of BDNF  in PFC(2)/MX5  1-100 BDNF_20.0x.tif-Q5.tif
- IHC Raw image of BDNF  in PFC(2)/Z23  1-100 BDNF_20.0x.tif-Q1.tif
- IHC Raw image of BDNF  in PFC(2)/Z23  1-100 BDNF_20.0x.tif-Q2.tif
- IHC Raw image of BDNF  in PFC(2)/Z23  1-100 BDNF_20.0x.tif-Q3.tif
- IHC Raw image of BDNF  in PFC(2)/Z23  1-100 BDNF_20.0x.tif-Q4.tif
- IHC Raw image of BDNF  in PFC(2)/Z23  1-100 BDNF_20.0x.tif-Q5.tif
- IHC Raw image of BDNF  in PFC(2)/Z46  1-100 BDNF_20.0x.jpg-Q4.jpg
- IHC Raw image of BDNF  in PFC(2)/Z46  1-100 BDNF_20.0x.tif-Q1.tif
- IHC Raw image of BDNF  in PFC(2)/Z46  1-100 BDNF_20.0x.tif-Q2.tif
- IHC Raw image of BDNF  in PFC(2)/Z46  1-100 BDNF_20.0x.tif-Q3.tif
- IHC Raw image of BDNF  in PFC(2)/Z46  1-100 BDNF_20.0x.tif-Q4.tif
- IHC Raw image of BDNF  in PFC(2)/Z46  1-100 BDNF_20.0x.tif-Q5.tif
