# Supplementary material for: Long Mu Qing Xin mixture improves behavioral performance in spontaneously hypertensive rats (SHR/NCrl) by upregulating catecholamine neurotransmitters in prefrontal cortex and striatum via DRD1/cAMP/PKA-CREB signaling pathway
Source: Front Pharmacol. 2024 Jul 4;15:1387359. doi: 10.3389/fphar.2024.1387359 (PMC11254830; doi:10.3389/fphar.2024.1387359)
Supplement: Supplementary file 19 [file DataSheet15.ZIP]

Archive with 21 entries (21 files):
- Raw image of Western blot in Striatum/BDNF (1).tif
- Raw image of Western blot in Striatum/BDNF (2).tif
- Raw image of Western blot in Striatum/BDNF (3).tif
- Raw image of Western blot in Striatum/DRD1 (1).tif
- Raw image of Western blot in Striatum/DRD1 (2).tif
- Raw image of Western blot in Striatum/DRD1 (3).tif
- Raw image of Western blot in Striatum/GAPDH (1).tif
- Raw image of Western blot in Striatum/GAPDH (2).tif
- Raw image of Western blot in Striatum/GAPDH (3).tif
- Raw image of Western blot in Striatum/Ga┴olf (1).tif
- Raw image of Western blot in Striatum/Ga┴olf (2).tif
- Raw image of Western blot in Striatum/Ga┴olf (3).tif
- Raw image of Western blot in Striatum/Ga┴s (1).tif
- Raw image of Western blot in Striatum/Ga┴s (2).tif
- Raw image of Western blot in Striatum/Ga┴s (3).tif
- Raw image of Western blot in Striatum/p-CREB ú¿1ú⌐.tif
- Raw image of Western blot in Striatum/P-CREB (2).tif
- Raw image of Western blot in Striatum/P-CREB (3).tif
- Raw image of Western blot in Striatum/PKA (1).tif
- Raw image of Western blot in Striatum/PKA (2).tif
- Raw image of Western blot in Striatum/PKA (3).tif
