# Supplementary material for: Long Mu Qing Xin mixture improves behavioral performance in spontaneously hypertensive rats (SHR/NCrl) by upregulating catecholamine neurotransmitters in prefrontal cortex and striatum via DRD1/cAMP/PKA-CREB signaling pathway
Source: Front Pharmacol. 2024 Jul 4;15:1387359. doi: 10.3389/fphar.2024.1387359 (PMC11254830; doi:10.3389/fphar.2024.1387359)
Supplement: Supplementary file 20 [file Table5.XLSX]

## Sheet: Striatum
NO.	CT Target gene			Average CT Target gene	CT Internal reference			Average CT Internal reference	△CT=Average CT Target gene-Average CT Internal reference	△CT control =CT Target of Control - CT Internal reference of Control	△△CT=△CT - △CT control	2-△△CT	gene
K64	35.76	35.85	36.11	35.9067	17.25	17.29	17.54	17.36	18.5467	16.8227	1.724	0.302708	BDNF
K66	33.13	33.15	33.2	33.16	16.71	16.91	17.23	16.95	16.21	16.8227	-0.612667	1.52908	BDNF
K68	32.59	32.46	32.49	32.5133	16.09	16.28	16.35	16.24	16.2733	16.8227	-0.549333	1.46341	BDNF
K70	32.99	32.79	33.04	32.94	15.91	16	16.1	16.0033	16.9367	16.8227	0.114	0.924023	BDNF
K71	31.5	31.42	31.7	31.54	15.3	15.36	15.52	15.3933	16.1467	16.8227	-0.676	1.5977	BDNF
MX40	36	36	36	36	15.95	16.17	16.23	16.1167	19.8833	16.8227	3.06067	0.119853	BDNF
MX42	36	36	36	36	16.02	16.19	16.1	16.1033	19.8967	16.8227	3.074	0.11875	BDNF
MX52	36.11	36.14	36.17	36.14	15.89	15.95	16.03	15.9567	20.1833	16.8227	3.36067	0.0973506	BDNF
MX57	37	37	37	37	16.53	16.62	16.74	16.63	20.37	16.8227	3.54733	0.0855355	BDNF
MX60	33.51	32.82	32.92	33.0833	15.86	15.96	16.22	16.0133	17.07	16.8227	0.247333	0.842452	BDNF
Z13	32.33	32.36	32.36	32.35	16.51	16.41	16.6	16.5067	15.8433	16.8227	-0.979333	1.97155	BDNF
Z19	33.24	32.79	32.97	33	15.84	16.01	16.09	15.98	17.02	16.8227	0.197333	0.872161	BDNF
Z22	32.88	33.36	33.37	33.2033	16.22	16.34	16.57	16.3767	16.8267	16.8227	0.004	0.997231	BDNF
Z35	33.14	33.07	32.81	33.0067	16.06	16.13	16.21	16.1333	16.8733	16.8227	0.0506667	0.96549	BDNF
Z59	33.1	32.73	32.94	32.9233	15.85	15.99	16.19	16.01	16.9133	16.8227	0.0906667	0.939089	BDNF
L24	32.08	32.12	32.3	32.1667	15.75	15.9	15.99	15.88	16.2867	16.8227	-0.536	1.44995	BDNF
L54	33.13	33.12	33.09	33.1133	16.47	16.63	16.76	16.62	16.4933	16.8227	-0.329333	1.25643	BDNF
L25	31.78	31.8	31.64	31.74	14.29	14.39	14.51	14.3967	17.3433	16.8227	0.520667	0.69705	BDNF
L31	37.02	37.02	37.02	37.02	19.9	20.02	20.24	20.0533	16.9667	16.8227	0.144	0.905006	BDNF
L37	32.96	33.65	33.24	33.2833	15.7	15.82	15.99	15.8367	17.4467	16.8227	0.624	0.648869	BDNF
M2	31.87	31.57	31.98	31.8067	15.64	15.71	15.73	15.6933	16.1133	16.8227	-0.709333	1.63505	BDNF
M26	31.81	31.5	31.59	31.6333	16.02	15.99	16.14	16.05	15.5833	16.8227	-1.23933	2.36089	BDNF
M38	33.11	33.32	33.29	33.24	15.87	16.09	16.25	16.07	17.17	16.8227	0.347333	0.786036	BDNF
M45	33.28	32.68	32.92	32.96	16.16	16.16	16.25	16.19	16.77	16.8227	-0.0526667	1.03718	BDNF
M55	35.04	34.53	34.67	34.7467	16.94	17.08	17.11	17.0433	17.7033	16.8227	0.880667	0.543116	BDNF
H15	33.47	33.39	33.48	33.4467	16.62	16.68	16.75	16.6833	16.7633	16.8227	-0.0593333	1.04198	BDNF
H28	44.32	44.22	44.23	44.2567	27.52	27.54	27.37	27.4767	16.78	16.8227	-0.0426667	1.03002	BDNF
H30	35.18	35.44	35.73	35.45	15.68	15.63	15.84	15.7167	19.7333	16.8227	2.91067	0.132985	BDNF
H33	35.55	35.21	35.09	35.2833	18.81	19.08	19.1	18.9967	16.2867	16.8227	-0.536	1.44995	BDNF
H12	33.68	33.62	33.69	33.6633	16.58	16.76	16.79	16.71	16.9533	16.8227	0.130667	0.913409	BDNF
NO.	CT Target gene			Average CT Target gene	CT Internal reference			Average CT Internal reference	△CT=Average CT Target gene-Average CT Internal reference	△CT control =CT Target of Control - CT Internal reference of Control	△△CT=△CT - △CT control	2-△△CT	gene
K64	21.15	21.25	21.26	21.22	17.25	17.29	17.54	17.36	3.86	3.006	0.854	0.553249	DRD1
K66	19.18	19.31	19.46	19.3167	16.71	16.91	17.23	16.95	2.36667	3.006	-0.639333	1.55761	DRD1
K68	18.94	18.9	19.11	18.9833	16.09	16.28	16.35	16.24	2.74333	3.006	-0.262667	1.19969	DRD1
K70	18.29	18.38	18.45	18.3733	15.91	16	16.1	16.0033	2.37	3.006	-0.636	1.55401	DRD1
K71	19	19.12	19.13	19.0833	15.3	15.36	15.52	15.3933	3.69	3.006	0.684	0.622437	DRD1
MX40	19.92	20.04	19.99	19.9833	15.95	16.17	16.23	16.1167	3.86667	3.006	0.860667	0.550698	DRD1
MX42	20.12	20.17	20.27	20.1867	16.02	16.19	16.1	16.1033	4.08333	3.006	1.07733	0.473904	DRD1
MX52	22.4	22.53	22.58	22.5033	15.89	15.95	16.03	15.9567	6.54667	3.006	3.54067	0.0859316	DRD1
MX57	23.96	24.06	24.12	24.0467	16.53	16.62	16.74	16.63	7.41667	3.006	4.41067	0.0470172	DRD1
MX60	22.53	22.71	22.78	22.6733	15.86	15.96	16.22	16.0133	6.66	3.006	3.654	0.0794395	DRD1
Z13	19.78	19.68	19.74	19.7333	16.51	16.41	16.6	16.5067	3.22667	3.006	0.220667	0.858169	DRD1
Z19	19.18	19.32	19.38	19.2933	15.84	16.01	16.09	15.98	3.31333	3.006	0.307333	0.808134	DRD1
Z22	19.63	19.66	19.78	19.69	16.22	16.34	16.57	16.3767	3.31333	3.006	0.307333	0.808134	DRD1
Z35	20.01	20.1	20.22	20.11	16.06	16.13	16.21	16.1333	3.97667	3.006	0.970667	0.51027	DRD1
Z59	18.82	18.78	18.9	18.8333	15.85	15.99	16.19	16.01	2.82333	3.006	-0.182667	1.13498	DRD1
L24	19.24	19.36	19.53	19.3767	15.75	15.9	15.99	15.88	3.49667	3.006	0.490667	0.711696	DRD1
L54	19.75	19.9	19.91	19.8533	16.47	16.63	16.76	16.62	3.23333	3.006	0.227333	0.854212	DRD1
L25	18.14	18.08	18.03	18.0833	14.29	14.39	14.51	14.3967	3.68667	3.006	0.680667	0.623877	DRD1
L31	23.17	23.18	23.12	23.1567	19.9	20.02	20.24	20.0533	3.10333	3.006	0.0973333	0.934759	DRD1
L37	19.19	19.18	19.13	19.1667	15.7	15.82	15.99	15.8367	3.33	3.006	0.324	0.798852	DRD1
M2	19.49	19.52	19.59	19.5333	15.64	15.71	15.73	15.6933	3.84	3.006	0.834	0.560972	DRD1
M26	18.17	18.58	18.53	18.4267	16.02	15.99	16.14	16.05	2.37667	3.006	-0.629333	1.54685	DRD1
M38	19.14	19.13	19.14	19.1367	15.87	16.09	16.25	16.07	3.06667	3.006	0.0606667	0.958821	DRD1
M45	19.69	19.69	19.89	19.7567	16.16	16.16	16.25	16.19	3.56667	3.006	0.560667	0.677989	DRD1
M55	20.49	20.22	20.3	20.3367	16.94	17.08	17.11	17.0433	3.29333	3.006	0.287333	0.819415	DRD1
H15	19	19.17	19.25	19.14	16.62	16.68	16.75	16.6833	2.45667	3.006	-0.549333	1.46341	DRD1
H28	32.21	32.66	32.53	32.4667	27.52	27.54	27.37	27.4767	4.99	3.006	1.984	0.252788	DRD1
H30	19.3	19.45	19.53	19.4267	15.68	15.63	15.84	15.7167	3.71	3.006	0.704	0.613868	DRD1
H33	22.13	22.25	22.48	22.2867	18.81	19.08	19.1	18.9967	3.29	3.006	0.284	0.821311	DRD1
H12	20.18	20.14	20.34	20.22	16.58	16.76	16.79	16.71	3.51	3.006	0.504	0.705149	DRD1
NO.	CT Target gene			Average CT Target gene	CT Internal reference			Average CT Internal reference	△CT=Average CT Target gene-Average CT Internal reference	△CT control =CT Target of Control - CT Internal reference of Control	△△CT=△CT - △CT control	2-△△CT	gene
K64	36.63	36.48	36.2	36.4367	17.25	17.29	17.54	17.36	19.0767	17.6827	1.394	0.380508	Gαs
K66	34.22	34.41	34.5	34.3767	16.71	16.91	17.23	16.95	17.4267	17.6827	-0.256	1.19416	Gαs
K68	33.23	33.41	33.93	33.5233	16.09	16.28	16.35	16.24	17.2833	17.6827	-0.399333	1.3189	Gαs
K70	33.53	33.53	33.53	33.53	15.91	16	16.1	16.0033	17.5267	17.6827	-0.156	1.11419	Gαs
K71	32.6	32.27	32.61	32.4933	15.3	15.36	15.52	15.3933	17.1	17.6827	-0.582667	1.49761	Gαs
MX40	39.35	38.83	39.09	39.09	15.95	16.17	16.23	16.1167	22.9733	17.6827	5.29067	0.0255476	Gαs
MX42	36.8	36.65	36.12	36.5233	16.02	16.19	16.1	16.1033	20.42	17.6827	2.73733	0.149962	Gαs
MX52	36.86	36.94	36.17	36.6567	15.89	15.95	16.03	15.9567	20.7	17.6827	3.01733	0.123507	Gαs
MX57	38.45	38.45	38.45	38.45	16.53	16.62	16.74	16.63	21.82	17.6827	4.13733	0.0568249	Gαs
MX60	35.85	35.74	35.58	35.7233	15.86	15.96	16.22	16.0133	19.71	17.6827	2.02733	0.245308	Gαs
Z13	36.76	36.98	36.65	36.7967	16.51	16.41	16.6	16.5067	20.29	17.6827	2.60733	0.164102	Gαs
Z19	34.97	34.11	34.91	34.6633	15.84	16.01	16.09	15.98	18.6833	17.6827	1.00067	0.499769	Gαs
Z22	32.63	32.53	32.61	32.59	16.22	16.34	16.57	16.3767	16.2133	17.6827	-1.46933	2.76894	Gαs
Z35	34.19	34.27	34.11	34.19	16.06	16.13	16.21	16.1333	18.0567	17.6827	0.374	0.77164	Gαs
Z59	34.67	35.24	34.85	34.92	15.85	15.99	16.19	16.01	18.91	17.6827	1.22733	0.427106	Gαs
L24	34.58	34.06	34.71	34.45	15.75	15.9	15.99	15.88	18.57	17.6827	0.887333	0.540612	Gαs
L54	35	35	35	35	16.47	16.63	16.76	16.62	18.38	17.6827	0.697333	0.616711	Gαs
L25	34.19	34.02	34.08	34.0967	14.29	14.39	14.51	14.3967	19.7	17.6827	2.01733	0.247014	Gαs
L31	40	40	40	40	19.9	20.02	20.24	20.0533	19.9467	17.6827	2.264	0.208194	Gαs
L37	35.94	35.02	35.84	35.6	15.7	15.82	15.99	15.8367	19.7633	17.6827	2.08067	0.236405	Gαs
M2	32.29	32.415	32.54	32.415	15.64	15.71	15.73	15.6933	16.7217	17.6827	-0.961	1.94666	Gαs
M26	34	34	34	34	16.02	15.99	16.14	16.05	17.95	17.6827	0.267333	0.830854	Gαs
M38	34	34	34	34	15.87	16.09	16.25	16.07	17.93	17.6827	0.247333	0.842452	Gαs
M45	34.27	34.17	34.27	34.2367	16.16	16.16	16.25	16.19	18.0467	17.6827	0.364	0.777007	Gαs
M55	35.33	35.93	35.39	35.55	16.94	17.08	17.11	17.0433	18.5067	17.6827	0.824	0.564874	Gαs
H15	38.47	38.16	38.315	38.315	16.62	16.68	16.75	16.6833	21.6317	17.6827	3.949	0.0647489	Gαs
H28	45	45	45	45	27.52	27.54	27.37	27.4767	17.5233	17.6827	-0.159333	1.11677	Gαs
H30	34.13	34.17	34.16	34.1533	15.68	15.63	15.84	15.7167	18.4367	17.6827	0.754	0.592957	Gαs
H33	40	40	40	40	18.81	19.08	19.1	18.9967	21.0033	17.6827	3.32067	0.100087	Gαs
H12	38.46	38.69	38.12	38.4233	16.58	16.76	16.79	16.71	21.7133	17.6827	4.03067	0.0611855	Gαs
NO.	CT Target gene			Average CT Target gene	CT Internal reference			Average CT Internal reference	△CT=Average CT Target gene-Average CT Internal reference	△CT control =CT Target of Control - CT Internal reference of Control	△△CT=△CT - △CT control	2-△△CT	gene
K64	19.68	19.86	19.91	19.8167	17.25	17.29	17.54	17.36	2.45667	1.732	0.724667	0.605137	Gαolf
K66	18.7	18.95	18.83	18.8267	16.71	16.91	17.23	16.95	1.87667	1.732	0.144667	0.904588	Gαolf
K68	17.6	17.64	17.7	17.6467	16.09	16.28	16.35	16.24	1.40667	1.732	-0.325333	1.25295	Gαolf
K70	17.03	17.08	17.23	17.1133	15.91	16	16.1	16.0033	1.11	1.732	-0.622	1.53901	Gαolf
K71	17.12	17.27	17.22	17.2033	15.3	15.36	15.52	15.3933	1.81	1.732	0.078	0.94737	Gαolf
MX40	18.97	19.12	19.07	19.0533	15.95	16.17	16.23	16.1167	2.93667	1.732	1.20467	0.43387	Gαolf
MX42	20.81	20.95	20.91	20.89	16.02	16.19	16.1	16.1033	4.78667	1.732	3.05467	0.120352	Gαolf
MX52	20.18	20.29	20.35	20.2733	15.89	15.95	16.03	15.9567	4.31667	1.732	2.58467	0.166701	Gαolf
MX57	22.96	23.09	22.96	23.0033	16.53	16.62	16.74	16.63	6.37333	1.732	4.64133	0.04007	Gαolf
MX60	20.56	20.74	20.81	20.7033	15.86	15.96	16.22	16.0133	4.69	1.732	2.958	0.128693	Gαolf
Z13	19.72	19.79	19.56	19.69	16.51	16.41	16.6	16.5067	3.18333	1.732	1.45133	0.365683	Gαolf
Z19	17.38	17.13	17.19	17.2333	15.84	16.01	16.09	15.98	1.25333	1.732	-0.478667	1.39346	Gαolf
Z22	18.92	18.97	19.16	19.0167	16.22	16.34	16.57	16.3767	2.64	1.732	0.908	0.532923	Gαolf
Z35	19.05	18.99	19.31	19.1167	16.06	16.13	16.21	16.1333	2.98333	1.732	1.25133	0.42006	Gαolf
Z59	17.62	17.8	17.81	17.7433	15.85	15.99	16.19	16.01	1.73333	1.732	0.00133333	0.999076	Gαolf
L24	18.16	18.1	18.16	18.14	15.75	15.9	15.99	15.88	2.26	1.732	0.528	0.693515	Gαolf
L54	18.52	18.68	18.85	18.6833	16.47	16.63	16.76	16.62	2.06333	1.732	0.331333	0.794802	Gαolf
L25	18.97	18.25	18.35	18.5233	14.29	14.39	14.51	14.3967	4.12667	1.732	2.39467	0.190166	Gαolf
L31	21.26	21.11	21.16	21.1767	19.9	20.02	20.24	20.0533	1.12333	1.732	-0.608667	1.52485	Gαolf
L37	19.27	19.34	19.59	19.4	15.7	15.82	15.99	15.8367	3.56333	1.732	1.83133	0.281005	Gαolf
M2	18.61	18.72	18.78	18.7033	15.64	15.71	15.73	15.6933	3.01	1.732	1.278	0.412367	Gαolf
M26	17.81	17.95	17.83	17.8633	16.02	15.99	16.14	16.05	1.81333	1.732	0.0813333	0.945184	Gαolf
M38	17.63	17.67	17.84	17.7133	15.87	16.09	16.25	16.07	1.64333	1.732	-0.0886667	1.06339	Gαolf
M45	18.26	18.56	18.66	18.4933	16.16	16.16	16.25	16.19	2.30333	1.732	0.571333	0.672995	Gαolf
M55	18.61	18.91	18.96	18.8267	16.94	17.08	17.11	17.0433	1.78333	1.732	0.0513333	0.965044	Gαolf
H15	18.1	18.11	18.3	18.17	16.62	16.68	16.75	16.6833	1.48667	1.732	-0.245333	1.18537	Gαolf
H28	34.89	34.71	35.03	34.8767	27.52	27.54	27.37	27.4767	7.4	1.732	5.668	0.0196681	Gαolf
H30	18.06	18.11	18.21	18.1267	15.68	15.63	15.84	15.7167	2.41	1.732	0.678	0.625031	Gαolf
H33	27.91	27.95	27.97	27.9433	18.81	19.08	19.1	18.9967	8.94667	1.732	7.21467	0.00673238	Gαolf
H12	19.37	19.3	19.55	19.4067	16.58	16.76	16.79	16.71	2.69667	1.732	0.964667	0.512397	Gαolf
NO.	CT Target gene			Average CT Target gene	CT Internal reference			Average CT Internal reference	△CT=Average CT Target gene-Average CT Internal reference	△CT control =CT Target of Control - CT Internal reference of Control	△△CT=△CT - △CT control	2-△△CT	gene
K64	21.94	22.04	22.11	22.03	17.25	17.29	17.54	17.36	4.67	3.688	0.982	0.506277	PRKACA
K66	20.16	20.15	20.13	20.1467	16.71	16.91	17.23	16.95	3.19667	3.688	-0.491333	1.40574	PRKACA
K68	19.19	19.15	19.12	19.1533	16.09	16.28	16.35	16.24	2.91333	3.688	-0.774667	1.71079	PRKACA
K70	19.25	19.25	19.22	19.24	15.91	16	16.1	16.0033	3.23667	3.688	-0.451333	1.3673	PRKACA
K71	19.8	19.77	19.88	19.8167	15.3	15.36	15.52	15.3933	4.42333	3.688	0.735333	0.600679	PRKACA
MX40	20.92	21.08	21.11	21.0367	15.95	16.17	16.23	16.1167	4.92	3.688	1.232	0.425727	PRKACA
MX42	21.75	21.72	21.9	21.79	16.02	16.19	16.1	16.1033	5.68667	3.688	1.99867	0.250231	PRKACA
MX52	21.6	21.67	21.74	21.67	15.89	15.95	16.03	15.9567	5.71333	3.688	2.02533	0.245648	PRKACA
MX57	22.45	22.6	22.56	22.5367	16.53	16.62	16.74	16.63	5.90667	3.688	2.21867	0.21484	PRKACA
MX60	22.5	22.53	22.57	22.5333	15.86	15.96	16.22	16.0133	6.52	3.688	2.832	0.140437	PRKACA
Z13	20.22	20.28	20.18	20.2267	16.51	16.41	16.6	16.5067	3.72	3.688	0.032	0.978063	PRKACA
Z19	19.76	19.81	19.83	19.8	15.84	16.01	16.09	15.98	3.82	3.688	0.132	0.912565	PRKACA
Z22	20.67	20.81	20.88	20.7867	16.22	16.34	16.57	16.3767	4.41	3.688	0.722	0.606256	PRKACA
Z35	19.29	19.26	19.21	19.2533	16.06	16.13	16.21	16.1333	3.12	3.688	-0.568	1.48247	PRKACA
Z59	20.58	20.66	20.71	20.65	15.85	15.99	16.19	16.01	4.64	3.688	0.952	0.516915	PRKACA
L24	20.57	20.66	20.7	20.6433	15.75	15.9	15.99	15.88	4.76333	3.688	1.07533	0.474561	PRKACA
L54	20.73	20.76	20.71	20.7333	16.47	16.63	16.76	16.62	4.11333	3.688	0.425333	0.744667	PRKACA
L25	18.23	18.24	18.27	18.2467	14.29	14.39	14.51	14.3967	3.85	3.688	0.162	0.893785	PRKACA
L31	23.48	23.46	23.47	23.47	19.9	20.02	20.24	20.0533	3.41667	3.688	-0.271333	1.20692	PRKACA
L37	20.15	20.18	20.18	20.17	15.7	15.82	15.99	15.8367	4.33333	3.688	0.645333	0.639345	PRKACA
M2	19.06	19.06	19.09	19.07	15.64	15.71	15.73	15.6933	3.37667	3.688	-0.311333	1.24085	PRKACA
M26	19.29	19.27	19.28	19.28	16.02	15.99	16.14	16.05	3.23	3.688	-0.458	1.37364	PRKACA
M38	19.28	19.26	19.29	19.2767	15.87	16.09	16.25	16.07	3.20667	3.688	-0.481333	1.39603	PRKACA
M45	20.28	20.28	20.25	20.27	16.16	16.16	16.25	16.19	4.08	3.688	0.392	0.762072	PRKACA
M55	21.49	21.66	21.72	21.6233	16.94	17.08	17.11	17.0433	4.58	3.688	0.892	0.538867	PRKACA
H15	21.08	21.05	21.08	21.07	16.62	16.68	16.75	16.6833	4.38667	3.688	0.698667	0.616141	PRKACA
H28	30.63	30.88	30.57	30.6933	27.52	27.54	27.37	27.4767	3.21667	3.688	-0.471333	1.38639	PRKACA
H30	20.6	20.61	20.7	20.6367	15.68	15.63	15.84	15.7167	4.92	3.688	1.232	0.425727	PRKACA
H33	23.31	23.38	23.61	23.4333	18.81	19.08	19.1	18.9967	4.43667	3.688	0.748667	0.595153	PRKACA
H12	20.51	20.58	21.63	20.9067	16.58	16.76	16.79	16.71	4.19667	3.688	0.508667	0.702872	PRKACA
NO.	CT Target gene			Average CT Target gene	CT Internal reference			Average CT Internal reference	△CT=Average CT Target gene-Average CT Internal reference	△CT control =CT Target of Control - CT Internal reference of Control	△△CT=△CT - △CT control	2-△△CT	gene
K64	23.97	24.06	23.91	23.98	17.25	17.29	17.54	17.36	6.62	6.06933	0.550667	0.682705	CREB1
K66	23.22	23.28	23.48	23.3267	16.71	16.91	17.23	16.95	6.37667	6.06933	0.307333	0.808134	CREB1
K68	22.14	22.11	22.2	22.15	16.09	16.28	16.35	16.24	5.91	6.06933	-0.159333	1.11677	CREB1
K70	21.12	21.27	21.24	21.21	15.91	16	16.1	16.0033	5.20667	6.06933	-0.862667	1.8184	CREB1
K71	21.14	21.83	21.91	21.6267	15.3	15.36	15.52	15.3933	6.23333	6.06933	0.164	0.892547	CREB1
MX40	22.89	23.01	23.08	22.9933	15.95	16.17	16.23	16.1167	6.87667	6.06933	0.807333	0.571437	CREB1
MX42	23.64	23.83	23.78	23.75	16.02	16.19	16.1	16.1033	7.64667	6.06933	1.57733	0.335101	CREB1
MX52	23.67	23.69	23.78	23.7133	15.89	15.95	16.03	15.9567	7.75667	6.06933	1.68733	0.3105	CREB1
MX57	25.19	25.27	25.29	25.25	16.53	16.62	16.74	16.63	8.62	6.06933	2.55067	0.170676	CREB1
MX60	24.33	24.48	24.49	24.4333	15.86	15.96	16.22	16.0133	8.42	6.06933	2.35067	0.196055	CREB1
Z13	23.17	23.35	23.24	23.2533	16.51	16.41	16.6	16.5067	6.74667	6.06933	0.677333	0.62532	CREB1
Z19	22.97	23	23	22.99	15.84	16.01	16.09	15.98	7.01	6.06933	0.940667	0.520992	CREB1
Z22	23.1	23.04	23.19	23.11	16.22	16.34	16.57	16.3767	6.73333	6.06933	0.664	0.631126	CREB1
Z35	21.1	21.07	21.17	21.1133	16.06	16.13	16.21	16.1333	4.98	6.06933	-1.08933	2.12776	CREB1
Z59	22.45	22.48	22.37	22.4333	15.85	15.99	16.19	16.01	6.42333	6.06933	0.354	0.782412	CREB1
L24	22.8	22.76	22.97	22.8433	15.75	15.9	15.99	15.88	6.96333	6.06933	0.894	0.53812	CREB1
L54	23.29	23.34	23.36	23.33	16.47	16.63	16.76	16.62	6.71	6.06933	0.640667	0.641416	CREB1
L25	21.94	21.9	22.08	21.9733	14.29	14.39	14.51	14.3967	7.57667	6.06933	1.50733	0.351761	CREB1
L31	26.76	26.81	26.83	26.8	19.9	20.02	20.24	20.0533	6.74667	6.06933	0.677333	0.62532	CREB1
L37	22.56	22.58	22.72	22.62	15.7	15.82	15.99	15.8367	6.78333	6.06933	0.714	0.609628	CREB1
M2	22.39	22.55	22.59	22.51	15.64	15.71	15.73	15.6933	6.81667	6.06933	0.747333	0.595704	CREB1
M26	21.99	22.02	22.06	22.0233	16.02	15.99	16.14	16.05	5.97333	6.06933	-0.096	1.06881	CREB1
M38	21.22	21.26	21.35	21.2767	15.87	16.09	16.25	16.07	5.20667	6.06933	-0.862667	1.8184	CREB1
M45	21.65	21.63	21.78	21.6867	16.16	16.16	16.25	16.19	5.49667	6.06933	-0.572667	1.48727	CREB1
M55	22.71	22.73	22.78	22.74	16.94	17.08	17.11	17.0433	5.69667	6.06933	-0.372667	1.29474	CREB1
H15	23.49	23.64	23.74	23.6233	16.62	16.68	16.75	16.6833	6.94	6.06933	0.870667	0.546894	CREB1
H28	33.58	33.19	33.69	33.4867	27.52	27.54	27.37	27.4767	6.01	6.06933	-0.0593333	1.04198	CREB1
H30	21.52	21.54	21.51	21.5233	15.68	15.63	15.84	15.7167	5.80667	6.06933	-0.262667	1.19969	CREB1
H33	25.14	25.19	25.13	25.1533	18.81	19.08	19.1	18.9967	6.15667	6.06933	0.0873333	0.941261	CREB1
H12	23.67	23.75	23.74	23.72	16.58	16.76	16.79	16.71	7.01	6.06933	0.940667	0.520992	CREB1
