# Supplementary material for: Long Mu Qing Xin mixture improves behavioral performance in spontaneously hypertensive rats (SHR/NCrl) by upregulating catecholamine neurotransmitters in prefrontal cortex and striatum via DRD1/cAMP/PKA-CREB signaling pathway
Source: Front Pharmacol. 2024 Jul 4;15:1387359. doi: 10.3389/fphar.2024.1387359 (PMC11254830; doi:10.3389/fphar.2024.1387359)
Supplement: Supplementary file 22 [file Table7.XLSX]

## Sheet: NE_DATA
	Sample Name	Sample ID	Sample Type	File Name	Analyte Peak Area (counts)	Analyte Peak Area (counts)	Subtract 745	620000	X(NE，uM)	（ng/ml)	ng/g	Analyte Peak Height (cps)	Analyte Concentration (ng/mL)	Calculated Concentration (μM)	Accuracy (%)		Concentrations（uM）	0.0102	0.0457	0.0986	0.248	0.545
1	0.01		Standard	LONGHUA\Data20230625_2.wiff	7060	7060	6315	620000	0.0101855	1.72318	/	968	0.01	0.0102	102		Peak Area	7060	29100	61900	155000	339000
2	0.05		Standard	LONGHUA\Data20230625_2.wiff	29100	29100	28355	620000	0.0457339	7.73726	/	4170	0.05	0.0457	91.5
3	0.1		Standard	LONGHUA\Data20230625_2.wiff	61900	61900	61155	620000	0.0986371	16.6874	/	8030	0.1	0.0986	98.6
4	0.25		Standard	LONGHUA\Data20230625_2.wiff	155000	155000	154255	620000	0.248798	42.0917	/	18100	0.25	0.248	99.3
5	0.5		Standard	LONGHUA\Data20230625_2.wiff	339000	339000	338255	620000	0.545573	92.3	/	35600	0.5	0.545	109
6	L24S		Unknown	LONGHUA\Data20230625_2.wiff	24200	24200	23455	620000	0.0378306	6.40019	64.0019	5230	N/A	0.0378	N/A
7	L31S		Unknown	LONGHUA\Data20230625_2.wiff	33500	33500	32755	620000	0.0528306	8.93789	89.3789	11100	N/A	0.0528	N/A
8	L32S		Unknown	LONGHUA\Data20230625_2.wiff	19500	19500	18755	620000	0.03025	5.1177	51.1769	4860	N/A	0.0302	N/A
9	L39S		Unknown	LONGHUA\Data20230625_2.wiff	36400	36400	35655	620000	0.0575081	9.72921	97.2921	13600	N/A	0.0575	N/A
10	K62S		Unknown	LONGHUA\Data20230625_2.wiff	32900	32900	32155	620000	0.0518629	8.77417	87.7417	14300	N/A	0.0518	N/A
11	K64S		Unknown	LONGHUA\Data20230625_2.wiff	71200	71200	70455	620000	0.113637	19.2251	192.251	18800	N/A	0.114	N/A
12	K66S		Unknown	LONGHUA\Data20230625_2.wiff	40500	40500	39755	620000	0.064121	10.848	108.48	7750	N/A	0.0561	N/A
13	K68S		Unknown	LONGHUA\Data20230625_2.wiff	31200	31200	30455	620000	0.049121	8.31029	83.1029	11600	N/A	0.049	N/A
14	M2S		Unknown	LONGHUA\Data20230625_2.wiff	32800	32800	32055	620000	0.0517016	8.74688	87.4688	7280	N/A	0.0516	N/A
15	M26S		Unknown	LONGHUA\Data20230625_2.wiff	75600	75600	74855	620000	0.120734	20.4258	204.258	26000	N/A	0.121	N/A
16	M45S		Unknown	LONGHUA\Data20230625_2.wiff	23500	23500	22755	620000	0.0367016	6.20918	62.0918	8450	N/A	0.0367	N/A
17	M50S		Unknown	LONGHUA\Data20230625_2.wiff	53800	53800	53055	620000	0.0855726	14.4772	144.772	14500	N/A	0.0855	N/A
18	MX29S		Unknown	LONGHUA\Data20230625_2.wiff	6630	6630	5885	620000	0.00949194	1.60585	16.0585	837	N/A	0.00948	N/A
19	MX42S		Unknown	LONGHUA\Data20230625_2.wiff	14900	14900	14155	620000	0.0228306	3.86249	38.6249	5840	N/A	0.0229	N/A
20	MX51S		Unknown	LONGHUA\Data20230625_2.wiff	8020	8020	7275	620000	0.0117339	1.98514	19.8514	2840	N/A	0.0117	N/A
21	MX52S		Unknown	LONGHUA\Data20230625_2.wiff	17700	17700	16955	620000	0.0273468	4.62653	46.2653	7480	N/A	0.0273	N/A
22	Z3S		Unknown	LONGHUA\Data20230625_2.wiff	71100	71100	70355	620000	0.113476	19.1978	191.978	16100	N/A	0.113	N/A
23	Z4S		Unknown	LONGHUA\Data20230625_2.wiff	60400	60400	59655	620000	0.0962177	16.2781	162.781	14800	N/A	0.0961	N/A
24	Z13S		Unknown	LONGHUA\Data20230625_3.wiff	20100	20100	19355	620000	0.0312177	5.28142	52.8142	8790	N/A	0.0312	N/A
25	Z35S		Unknown	LONGHUA\Data20230625_2.wiff	35100	35100	34355	620000	0.0554113	9.37448	93.7448	12300	N/A	0.0553	N/A
26	H8S		Unknown	LONGHUA\Data20230625_2.wiff	12400	12400	11655	620000	0.0187984	3.18031	31.8031	4160	N/A	0.0187	N/A
27	H13S		Unknown	LONGHUA\Data20230625_2.wiff	44700	44700	43955	620000	0.0708952	11.994	119.94	17400	N/A	0.0709	N/A
28	H15S		Unknown	LONGHUA\Data20230625_2.wiff	18800	18800	18055	620000	0.029121	4.92669	49.2669	7920	N/A	0.0291	N/A
29	H17S		Unknown	LONGHUA\Data20230625_2.wiff	18200	18200	17455	620000	0.0281532	4.76296	47.6296	7900	N/A	0.0281	N/A
30	L24P		Unknown	LONGHUA\Data20230625_2.wiff	16300	16300	15555	620000	0.0250887	4.24451	42.4451	2400	N/A	0.0251	N/A
31	L31P		Unknown	LONGHUA\Data20230625_2.wiff	31000	31000	30255	620000	0.0487984	8.25571	82.5571	9430	N/A	0.0488	N/A
32	L32P		Unknown	LONGHUA\Data20230625_2.wiff	20200	20200	19455	620000	0.031379	5.3087	53.087	4510	N/A	0.0314	N/A
33	L39P		Unknown	LONGHUA\Data20230625_2.wiff	18300	18300	17555	620000	0.0283145	4.79025	47.9025	6750	N/A	0.0282	N/A
34	K68P		Unknown	LONGHUA\Data20230625_2.wiff	65500	65500	64755	620000	0.104444	17.6698	176.698	17900	N/A	0.104	N/A
35	K71P		Unknown	LONGHUA\Data20230625_2.wiff	25800	25800	25055	620000	0.0404113	6.83678	68.3678	10000	N/A	0.0404	N/A
36	K62P		Unknown	LONGHUA\Data20230625_2.wiff	15800	15800	15055	620000	0.0242823	4.10807	41.0807	6000	N/A	0.0243	N/A
37	K64P		Unknown	LONGHUA\Data20230625_2.wiff	41500	41500	40755	620000	0.0657339	11.1209	111.209	12600	N/A	0.0656	N/A
38	MX29P		Unknown	LONGHUA\Data20230625_2.wiff	5360	5360	4615	620000	0.00744355	1.2593	12.593	729	N/A	0.00744	N/A
39	MX42P		Unknown	LONGHUA\Data20230625_2.wiff	8360	8360	7615	620000	0.0122823	2.07791	20.7791	1920	N/A	0.0123	N/A
40	MX57P		Unknown	LONGHUA\Data20230625_2.wiff	4270	4270	3525	620000	0.00568548	0.96187	9.6187	687	N/A	0.00568	N/A
41	MX52P		Unknown	LONGHUA\Data20230625_2.wiff	7880	7880	7135	620000	0.0115081	1.94693	19.4693	1940	N/A	0.0115	N/A
42	Z6P		Unknown	LONGHUA\Data20230625_2.wiff	19900	19900	19155	620000	0.0309	5.22766	52.2766	6350		0.0309	N/A
43	Z3P		Unknown	LONGHUA\Data20230625_2.wiff	45200	45200	44455	620000	0.0717016	12.1305	121.305	12400	N/A	0.0716	N/A
44	Z4P		Unknown	LONGHUA\Data20230625_2.wiff	52000	52000	51255	620000	0.0826694	13.986	139.86	12300	N/A	0.0826	N/A
45	Z22P		Unknown	LONGHUA\Data20230625_2.wiff	31000	31000	30255	620000	0.0487984	8.25571	82.5571	10900	N/A	0.0487	N/A
46	M49P		Unknown	LONGHUA\Data20230625_2.wiff	20100	20100	19355	620000	0.0312177	5.28142	52.8142	5510	N/A	0.0311	N/A
47	M55P		Unknown	LONGHUA\Data20230625_2.wiff	39900	39900	39155	620000	0.0631532	10.6843	106.843	12900	N/A	0.0632	N/A
48	M45P		Unknown	LONGHUA\Data20230625_2.wiff	31500	31500	30755	620000	0.0496048	8.39215	83.9215	11200	N/A	0.0495	N/A
49	M50P		Unknown	LONGHUA\Data20230625_2.wiff	54500	54500	53755	620000	0.0867016	14.6682	146.682	14500	N/A	0.0866	N/A
50	H8P		Unknown	LONGHUA\Data20230625_2.wiff	13300	13300	12555	620000	0.02025	3.4259	34.2589	3740	N/A	0.0202	N/A
51	H15P		Unknown	LONGHUA\Data20230625_2.wiff	49500	49500	48755	620000	0.0786371	13.3038	133.038	17000	N/A	0.0785	N/A
52	H17P		Unknown	LONGHUA\Data20230625_2.wiff	18600	18600	17855	620000	0.0287984	4.87211	48.7211	2010	N/A	0.0287	N/A
53	H28P		Unknown	LONGHUA\Data20230625_2.wiff	9710	9710	8965	620000	0.0144597	2.44629	24.4629	2520	N/A	0.0145	N/A
