# Supplementary material for: Long Mu Qing Xin mixture improves behavioral performance in spontaneously hypertensive rats (SHR/NCrl) by upregulating catecholamine neurotransmitters in prefrontal cortex and striatum via DRD1/cAMP/PKA-CREB signaling pathway
Source: Front Pharmacol. 2024 Jul 4;15:1387359. doi: 10.3389/fphar.2024.1387359 (PMC11254830; doi:10.3389/fphar.2024.1387359)
Supplement: Supplementary file 23 [file Table8.XLSX]

## Sheet: 0 weeks
Groups	Number	Total moving distance（cm）	Averae speed（cm/s）	The time spent in the central area（s）	The number of uprights
WKY	61	603.91	2.01	64.27	2
	62	499.59	1.67	61.27	4
	63	420.6	1.4	26.57	4
	64	612.27	2.04	16.73	5
	65	531.7	1.77	5.6	5
	66	805.25	2.68	11.03	6
	67	267.49	0.89	299.97	1
	68	929.58	3.1	12.6	4
	69	907.11	3.02	0.83	4
	70	606.64	2.02	28.67	2
	71	336.19	1.12	299.97	2
	72	576.1	1.92	299.87	3
SHR	1	4212.49	14.04	69.97	63
	5	4448.98	14.83	77	48
	14	2363.16	7.88	35.47	23
	16	3589.88	11.97	79.83	41
	18	3671.82	12.24	45.4	38
	21	4116.56	13.72	70.13	48
	29	2763.93	9.21	20.83	32
	40	3442.79	11.48	34.8	26
	42	4202.2	14.01	46.9	45
	52	3199.4	10.66	28.2	35
	57	2918.31	9.73	20.8	37
	60	3405.48	11.35	55.93	32
MPH	3	1974.57	6.58	11.87	10
	4	3251.56	10.84	37.6	32
	6	3323.78	11.08	49.27	25
	13	3712.58	12.38	61.6	44
	19	3178.9	10.6	24.5	36
	22	1602.4	5.34	15.43	16
	23	3146.36	10.49	21.27	28
	35	3022.65	10.08	52.43	31
	46	3257.89	10.86	35.27	39
	47	3368.9	11.23	76.4	30
	56	3549.24	11.83	61.57	24
	59	3238.92	10.8	49	41
LMQXM-LD	7	3027.53	10.09	50.67	24
	9	2974.08	9.91	29	23
	10	3512.28	11.71	23.37	44
	20	3851.47	12.84	35.03	42
	24	2268.27	7.56	47.93	20
	25	2568.09	8.56	93.9	28
	31	2427.36	8.09	49.07	31
	32	4391.24	14.64	33.97	38
	37	4337.31	14.46	53.73	39
	43	3281.3	10.94	43.53	30
	44	2865.55	9.55	58.4	32
	54	3962.53	13.21	55.37	58
LMQXM-MD	2	2426.62	8.09	108.88	27
	11	1900.14	6.33	33.43	15
	26	1105.77	3.69	5.73	9
	27	3789.65	12.63	65.63	46
	36	3625.12	12.08	54.73	44
	38	4575.79	15.25	41.93	63
	45	1540	5.13	1.73	41
	49	1356.33	4.52	9.37	32
	50	2756.44	9.19	60.63	31
	51	3099.6	10.33	51.53	28
	55	3161.57	10.54	79.9	36
	58	3583.69	11.95	52.83	52
LMQXM-HD	8	1835.23	6.12	46.4	15
	12	3485.87	11.68	29.57	31
	15	3653.09	12.18	38.23	27
	17	2517.59	8.39	33.07	17
	28	3007.85	10.03	46.7	31
	30	3587.9	11.96	67.03	29
	33	2968.92	9.9	34.6	34
	34	4144.78	13.82	73.03	41
	39	3741.74	12.47	64.33	35
	41	3090.31	10.3	41.2	33
	48	4392.89	14.64	42.3	36
	53	3327.21	11.09	57.5	34

## Sheet: 4 weeks
Groups	Number	Total moving distance（cm）	Averae speed（cm/s）	The time spent in the central area（s）	The number of uprights
WKY	61	689.81	2.3	267.4	1
	62	781.95	2.61	77.8	3
	63	1294.98	4.32	37.82	2
	64	641.41	2.14	7.04	1
	65	1703.83	5.72	28.3	2
	66	1713.77	5.71	17.6	4
	67	480.83	1.62	290.66	1
	68	1011.56	3.37	63.78	1
	69	1411.08	4.7	5.46	2
	70	1413.96	4.71	5.18	3
	71	348.05	1.16	11.34	2
	72	315.15	1.05	8.6	3
SHR	1	3102.18	10.34	74.12	12
	5	3428.46	11.43	124.1	22
	14	2021.47	6.74	91.32	20
	16	4241.75	14.14	115.2	34
	18	3200.63	10.67	136.2	39
	21	3377.4	11.26	129.72	27
	29	3776.97	12.59	143.86	33
	40	3158.07	10.53	90.62	24
	42	3350.11	11.17	126.44	36
	52	3256.42	10.85	116.26	31
	57	4235.27	14.12	90.82	38
	60	3619.03	12.07	81.62	46
MPH	3	2689.85	8.79	94.8	13
	4	3174.17	10.59	96.9	19
	6	2196.03	7.33	111.86	10
	13	2563.38	8.54	41.62	12
	19	2026.05	6.75	87.84	5
	22	1513.68	5.05	103.58	5
	23	1580.21	5.33	145.86	2
	35	1630.77	5.38	56.46	6
	46	1731.02	5.77	186.66	3
	47	1816.66	6.06	48.66	6
	56	2481.27	8.27	101.56	17
	59	1439.64	4.8	58.54	8
LMQXM-LD	7	1743.41	5.81	62.5	10
	9	1542.14	5.14	40.71	7
	10	2610.55	8.7	99.14	7
	20	2454.09	8.19	74.12	6
	24	2957.95	9.86	67.82	11
	25	2689.99	9.08	159.63	28
	31	2320.82	7.74	129.83	29
	32	1815.39	6.17	57.96	8
	37	2895.04	9.65	81	20
	43	2175.96	7.33	85.78	15
	44	2420.12	8.07	107.42	12
	54	2553.06	8.51	155.9	17
LMQXM-MD	2	832.18	2.84	9.78	12
	11	2121.48	7.07	35.52	6
	26	1958.22	6.61	41.58	5
	27	2538.42	8.47	35.14	5
	36	1174.82	3.93	11.98	12
	38	2068.34	6.89	103.04	4
	45	654.69	2.18	26.06	11
	49	1230.6	4.1	35.88	13
	50	1675.63	5.59	33.28	5
	51	1813.43	6.05	44.18	5
	55	1289.78	4.3	98.88	13
	58	1588.61	5.3	31	12
LMQXM-HD	8	1756.22	5.86	71.66	4
	12	2877.24	9.59	24.5	6
	15	2125.06	7.08	108.14	8
	17	1153.42	3.84	15.4	2
	28	2069.58	6.9	117.42	11
	30	1453.01	4.84	17.04	12
	33	2785.25	9.28	65.32	14
	34	2298.93	7.7	101.38	5
	39	2311.26	7.7	65.72	16
	41	2421.61	8.07	69.04	14
	48	1719.71	5.73	95.44	13
	53	1963.58	6.55	35.82	8
